# Supplementary material for: Strengthening the genomic surveillance of Francisella tularensis by using culture-free whole-genome sequencing from biological samples
Source: Front Microbiol. 2024 Jan 5;14:1277468. doi: 10.3389/fmicb.2023.1277468 (PMC10797068; doi:10.3389/fmicb.2023.1277468)
Supplement: Supplementary file 1 [file Table_1.XLSX]

## Sheet: Folha2
Table S1. Characterization of the 63 Francisella tularensis-positive samples subjected to SureSelect XT HS target enrichment protocol.
					Real-time PCR results											Taxonomic classification of raw reads
Sample	Host	Animal capture	Sample type	Successful culture	GE/mL (ISFtu2)	GE/mL (tul4)	GE input (ISF)	DNA concentration (ng/uL)	DNA input for SureSelect XT HS (ng)	SureSelect XT HS Library molarity (nM)	Sent to NGS	Sequencing apparatus	read size (bp)	No. raw reads generated	% raw reads on-target	% Francisellaceae	% Francisella	% Francisella tularensis	No. reads after QC	% trimmed reads on-target	% reference genome covered 1-fold*	Mean depth of coverage*
FT-L09	Lepus sp.	Found dead	homogenized (spleen, liver)	ND	22000000000	27000000000	2.9932e+07	147	200	64.5675	yes	MiSeq	200	6218128	0.6252	0.9602	0.9501	0.8616	5951780	0.9947	0.949	377.63
FT-L10	Lepus sp.	Found dead	homogenized (spleen, liver)	ND	10200000000	9200000000	1.55725e+07	131	200	62.4463	yes	MiSeq	200	6168834	0.6459	0.9571	0.9471	0.8599	5880618	0.9946	0.949	355.15
FT-L11	Lepus sp.	Hunted	homogenized (spleen, liver)	ND	4.48276e+09	5.17241e+09	2.92991e+06	306	200	156.557	yes	MiSeq	200	6024618	0.6246	0.9628	0.956	0.8713	5750560	0.9927	0.948	368.08
FT-L36	Lepus sp.	Found dead	homogenized (spleen, liver)	ND	25000000000	30000000000	1.15741e+08	43.2	200	26.2739	yes	MiSeq	200	7410448	0.622	0.9464	0.936	0.8515	7067790	0.9884	0.955	408.04
FT-L51	Lepus sp.	Found dead	homogenized (spleen, liver)	ND	1.34783e+11	2.3913e+10	2.92053e+08	92.3	200	197.367	yes	MiSeq	200	6952634	0.5908	0.9195	0.9144	0.84	6637658	0.9921	0.947	419.35
FT-L52	Lepus sp.	Found dead	homogenized (spleen, liver)	ND	6.17647e+09	7.35294e+09	3.73201e+07	33.1	200	54.1851	yes	MiSeq	200	9067270	0.5895	0.9571	0.9494	0.8618	8646804	0.9885	0.954	504.23
FT-L61B	Lepus sp.	Hunted	homogenized (spleen, liver)	ND	NA	NA	NA	8.68	60.76	0.0363	no	MiSeq	200	NA	NA	NA	NA	NA	NA	NA	NA	NA
FT-L64B	Lepus sp.	Hunted	homogenized (spleen, liver)	ND	NA	NA	NA	48.5	200	0.9191	yes	MiSeq	200	7499096	0.0003	0.0005115	0.0005065	0.0004238	6758376	0.0006	0.146	0.43
FT-L69B	Lepus sp.	Run over by car	homogenized (spleen, liver)	ND	NA	NA	NA	374	200	0.0557	no	MiSeq	200	NA	NA	NA	NA	NA	NA	NA	NA	NA
FT-L71B	Lepus sp.	Found dead	homogenized (spleen, liver)	ND	NA	NA	NA	3.4	23.8	68.1773	yes	MiSeq	200	4260174	0.6946	0.9671	0.9597	0.8775	4037838	0.9966	0.955	262.42
FT-L72B	Lepus sp.	Run over by car	homogenized (spleen, liver)	ND	NA	NA	NA	29.8	200	7.5263	yes	MiSeq	200	5207876	0.6774	0.9621	0.9533	0.8723	4965834	0.9933	0.957	299.34
FT-L73B	Lepus sp.	Run over by car	homogenized (spleen, liver)	ND	NA	NA	NA	23.6	165.2	0	no	MiSeq	200	NA	NA	NA	NA	NA	NA	NA	NA	NA
FT-L75B	Lepus sp.	Found dead	homogenized (spleen, liver)	ND	NA	NA	NA	540	200	0	no	MiSeq	200	NA	NA	NA	NA	NA	NA	NA	NA	NA
FT-MA1268	Microtus arvalis	Captured with traps	homogenized (spleen, liver)	no	58823.5	13529.4	74.3034	158.333	200	0.016	yes	NextSeq 550	150	5741828	0.0001	0.0001118	0.0001087	8.36e-05	5089674	0.0002	0.014	0.1
FT-MA1296	Microtus arvalis	Captured with traps	homogenized (spleen, liver)	no	163636	0	246.07	133	200	0.002	yes	NextSeq 550	150	4534460	0.0004	0.0005337	0.0005266	0.0004499	4024700	0.0008	0.032	0.22
FT-MA1300	Microtus arvalis	Captured with traps	homogenized (spleen, liver)	no	108750	3500	137.949	157.667	200	0.009	yes	NextSeq 550	150	9545590	0.0004	0.0003648	0.0003633	4.253e-05	8583178	0.0008	0.041	0.37
FT-MA1305	Microtus arvalis	Captured with traps	homogenized (spleen, liver)	no	34285.7	0	50.4202	136	200	0.014	yes	NextSeq 550	150	8624142	0.0002	0.000112	0.000112	4.035e-05	7746134	0.0003	0.018	0.14
FT-MA1420	Microtus arvalis	Captured with traps	homogenized (spleen, liver)	no	47000	0	67.4641	139.333	200	0.003	yes	NextSeq 550	150	4268022	0.0001	0.0001026	0.0001022	7.966e-05	3817384	0.0001	0.02	0.16
FT-MA1518	Microtus arvalis	Captured with traps	homogenized (spleen, liver)	no	23500	0	35.25	133.333	200	0.002	yes	NextSeq 550	150	7031282	0.0025	0.001597	0.001593	0.0001215	6375700	0.0043	0.033	0.31
FT-MA1520	Microtus arvalis	Captured with traps	homogenized (spleen, liver)	no	66304.3	26087	273.608	48.4667	200	0.025	yes	NextSeq 550	150	5481388	0.0007	0.0005889	0.0005874	0.0002288	4926654	0.0011	0.037	0.2
FT-MA1535	Microtus arvalis	Captured with traps	homogenized (spleen, liver)	no	250000	13500	1060.07	47.1667	200	0.003	yes	NextSeq 550	150	2735170	0.0016	0.001756	0.001715	0.001504	2440054	0.0022	0.052	0.29
FT-MA1550	Microtus arvalis	Captured with traps	homogenized (spleen, liver)	no	175000	14000	429.975	81.4	200	0.018	yes	NextSeq 550	150	8558118	0.0005	0.0004784	0.0004697	0.0004055	7559706	0.0008	0.043	0.25
FT-MA1552	Microtus arvalis	Captured with traps	homogenized (spleen, liver)	no	NA	NA	NA	482	200	0.012	yes	NextSeq 550	150	7481606	0.0001	5.694e-05	5.694e-05	3.475e-06	6828256	0.0002	0.019	0.09
FT-MA1553	Microtus arvalis	Captured with traps	homogenized (spleen, liver)	no	19500	47000	30.5483	127.667	200	0	yes	NextSeq 550	150	7602102	0.0003	0.0003852	0.0003802	0.0003378	6921684	0.0005	0.036	0.22
FT-MA1618	Microtus arvalis	Captured with traps	homogenized (spleen, liver)	no	160000	0	287.425	111.333	200	0.054	yes	NextSeq 550	150	2783280	0.0008	0.0007358	0.0007337	0.000406	2505140	0.0014	0.043	0.15
FT-MA1640	Microtus arvalis	Captured with traps	homogenized (spleen, liver)	no	20500	70000	61.1332	67.0667	200	0.084	yes	NextSeq 550	150	4404086	0.001	0.0008379	0.0008365	0.0001989	3987544	0.0017	0.035	0.09
FT-MA1642	Microtus arvalis	Captured with traps	homogenized (spleen, liver)	no	37647.1	13529.4	84.5368	89.0667	200	0.083	yes	NextSeq 550	150	2899504	0.0001	0.0001076	0.0001069	8.07e-05	2627752	0.0002	0.015	0.05
FT-MA1804	Microtus arvalis	Captured with traps	homogenized (spleen, liver)	no	8625000	11625000	13948.8	123.667	200	0.577	yes	NextSeq 550	150	169366	0.0822	0.098	0.09745	0.08905	152994	0.1064	0.343	0.77
FT-MA1823	Microtus arvalis	Captured with traps	homogenized (spleen, liver)	no	60000	135000	298.26	40.2333	200	0.049	yes	NextSeq 550	150	3400966	0.0002	0.0001582	0.000157	7.998e-05	3081012	0.0003	0.032	0.14
FT-MA1826	Microtus arvalis	Captured with traps	homogenized (spleen, liver)	no	59259.3	0	414.815	19.1667	134.167	0.0059	no	NextSeq 550	150	NA	NA	NA	NA	NA	NA	NA	NA	NA
FT-MA1830	Microtus arvalis	Captured with traps	homogenized (spleen, liver)	no	750000000	8.63636e+08	5.25e+06	11.1333	77.9333	2.4999	yes	NextSeq 550	150	24726074	0.8671	0.9619	0.9543	0.8769	23759174	0.9859	0.961	1191.21
FT-MA1837	Microtus arvalis	Captured with traps	homogenized (spleen, liver)	no	32500	0	40.7098	159.667	200	0.0003	yes	NextSeq 550	150	1948904	0.002	0.001371	0.001371	0.0001755	1750800	0.0036	0.016	0.07
FT-MA1895	Microtus arvalis	Captured with traps	homogenized (spleen, liver)	no	87500	0	612.5	18.9667	132.767	0.0063	yes	NextSeq 550	150	1923770	0.0009	0.0008681	0.0008639	0.0007121	1789296	0.0016	0.035	0.14
FT-MA1900	Microtus arvalis	Captured with traps	homogenized (spleen, liver)	no	687500	450000	1305.38	105.333	200	0.0019	no	NextSeq 550	150	NA	NA	NA	NA	NA	NA	NA	NA	NA
FT-MA1921	Microtus arvalis	Captured with traps	homogenized (spleen, liver)	no	125000	75000	566.893	44.1	200	0.0018	no	NextSeq 550	150	NA	NA	NA	NA	NA	NA	NA	NA	NA
FT-MA1932	Microtus arvalis	Captured with traps	homogenized (spleen, liver)	no	175000	365000	356.053	98.3	200	0.1281	yes	NextSeq 550	150	7451584	0.0002	0.0002671	0.0002646	0.0002332	6734694	0.0003	0.082	0.28
FT-MA1940	Microtus arvalis	Captured with traps	homogenized (spleen, liver)	no	53448.3	39655.2	374.138	22.6667	158.667	0.0003	no	NextSeq 550	150	NA	NA	NA	NA	NA	NA	NA	NA	NA
FT-MA1951	Microtus arvalis	Captured with traps	homogenized (spleen, liver)	no	65000	160000	234.234	55.5	200	0	no	NextSeq 550	150	NA	NA	NA	NA	NA	NA	NA	NA	NA
FT-MA1953	Microtus arvalis	Captured with traps	homogenized (spleen, liver)	yes (liver and spleen)	1.03333e+10	5.33333e+10	7.23333e+07	15.5667	108.967	0	no	NextSeq 550	150	NA	NA	NA	NA	NA	NA	NA	NA	NA
FT-MA1976	Microtus arvalis	Captured with traps	homogenized (spleen, liver)	no	604651	2.55814e+06	1453.49	83.2	200	0.0432	yes	NextSeq 550	150	6951462	0.0012	0.00113	0.001121	0.0007279	6285342	0.0018	0.142	0.49
FT-MA1982	Microtus arvalis	Captured with traps	homogenized (spleen, liver)	no	425926	611111	1061.72	80.2333	200	0.0419	yes	NextSeq 550	150	5334318	0.004	0.004812	0.00479	0.003491	4891722	0.0068	0.222	0.71
FT-MA1987	Microtus arvalis	Captured with traps	homogenized (spleen, liver)	no	4000000	0	6722.69	119	200	0.072	yes	NextSeq 550	150	1612410	0.0025	0.002542	0.002511	0.001529	1486026	0.0041	0.044	0.09
FT-MA1992	Microtus arvalis	Captured with traps	homogenized (spleen, liver)	no	860000000	2600000000	661538	260	200	0.1878	yes	NextSeq 550	150	13242068	0.5417	0.6303	0.6028	0.5073	12446828	0.6702	0.95	192.8
FT-MA1994	Microtus arvalis	Captured with traps	homogenized (spleen, liver)	no	333333	181818	1007.05	66.2	200	0.0455	yes	NextSeq 550	150	2915450	0.0072	0.01319	0.01315	0.01223	2607876	0.0149	0.232	0.94
FT-MA2016	Microtus arvalis	Captured with traps	homogenized (spleen, liver)	no	10638.3	0	54.277	39.2	200	0.1235	yes	NextSeq 550	150	762040	0.0035	0.002659	0.002651	0.0006719	686020	0.0061	0.018	0.05
FT-MA2058	Microtus arvalis	Captured with traps	homogenized (spleen, liver)	no	50000	32000	234.009	42.7333	200	0.0932	yes	NextSeq 550	150	4747310	0.0005	0.000626	0.0006222	0.0004992	4196524	0.0007	0.053	0.12
FT-MA2061	Microtus arvalis	Captured with traps	homogenized (spleen, liver)	no	986486	1.89189e+06	6905.41	21.3667	149.567	0.1875	yes	NextSeq 550	150	4398744	0.0039	0.005395	0.00535	0.004862	4145584	0.0057	0.37	1.13
FT-MA2063	Microtus arvalis	Captured with traps	homogenized (spleen, liver)	no	633333	5333.33	4433.33	16.9	118.3	0.0834	yes	NextSeq 550	150	1616122	0.0085	0.01156	0.01142	0.009968	1448840	0.0148	0.236	0.78
FT-MA2111	Microtus arvalis	Captured with traps	homogenized (spleen, liver)	no	1.03846e+09	1.63462e+09	3.38078e+06	61.4333	200	0.1594	yes	NextSeq 550	150	14824606	0.6635	0.7893	0.7559	0.6328	14052964	0.8318	0.954	263.2
FT-MA2113	Microtus arvalis	Captured with traps	homogenized (spleen, liver)	no	704545	22727.3	3279.5	42.9667	200	0.0655	yes	NextSeq 550	150	3171478	0.0067	0.008442	0.008392	0.007597	2770014	0.0116	0.312	1.18
FT-MA2114	Microtus arvalis	Captured with traps	homogenized (spleen, liver)	no	2.96667e+06	1.13333e+06	2942.15	201.667	200	0.0507	yes	NextSeq 550	150	1584236	0.0028	0.00317	0.002995	0.002363	1409304	0.004	0.066	0.21
FT-MA2129	Microtus arvalis	Captured with traps	homogenized (spleen, liver)	yes (lung and spleen)	75000000000	100000000000	1.03211e+08	145.333	200	13.3943	yes	NextSeq 550	150	22638040	0.7758	0.9534	0.9496	0.8679	21723076	0.9444	0.958	1341.55
FT-MA2136	Microtus arvalis	Captured with traps	homogenized (spleen, liver)	no	6.62162e+07	9.45946e+07	463514	22.6667	158.667	0.1216	yes	NextSeq 550	150	4048218	0.4519	0.5477	0.5451	0.5134	3780168	0.5754	0.948	82.88
FT-MA2174	Microtus arvalis	Captured with traps	homogenized (spleen, liver)	no	106667	14666.7	350.109	60.9333	200	0.0398	yes	NextSeq 550	150	6222862	0.0007	0.000943	0.000933	0.0008414	5648514	0.0011	0.086	0.29
FT-MA2192	Microtus arvalis	Captured with traps	homogenized (spleen, liver)	no	60000	750000	219.512	54.6667	200	0.1005	yes	NextSeq 550	150	3187456	0.0001	0.0001054	0.0001054	8.973e-05	2892540	0.0003	0.03	0.14
FT-MA2202	Microtus arvalis	Captured with traps	homogenized (spleen, liver)	no	1250000	2375000	3681.89	67.9	200	0.0227	yes	NextSeq 550	150	2358416	0.0126	0.01479	0.01466	0.01342	2168440	0.0162	0.378	1.33
FT-MA2215	Microtus arvalis	Captured with traps	homogenized (spleen, liver)	no	76923.1	403846	90.854	169.333	200	0.0163	yes	NextSeq 550	150	2073430	0.0001	0.0001129	0.0001119	7.717e-05	1858840	0.0002	0.016	0.07
FT-MA2224	Microtus arvalis	Captured with traps	homogenized (spleen, liver)	no	49500	110000	187.975	52.6667	200	0.002	no	NextSeq 550	150	NA	NA	NA	NA	NA	NA	NA	NA	NA
FT-MA2230	Microtus arvalis	Captured with traps	homogenized (spleen, liver)	no	29500	440000	112.025	52.6667	200	0.0274	yes	NextSeq 550	150	2606140	0.0007	0.0005119	0.0005065	0.0001934	2381654	0.0011	0.015	0.05
FT-MA2778	Microtus arvalis	Captured with traps	homogenized (spleen, liver)	no	14000	0	11.2299	249.333	200	0.0312	yes	NextSeq 550	150	4118058	0.0009	0.0005721	0.0005721	5.537e-05	3806428	0.0015	0.03	0.15
FT-MA3734	Microtus arvalis	Captured with traps	homogenized (spleen, liver)	no	NA	NA	NA	275	192.5	0	no	NextSeq 550	150	NA	NA	NA	NA	NA	NA	NA	NA	NA
FT-MA3736	Microtus arvalis	Captured with traps	homogenized (spleen, liver)	no	NA	NA	NA	241	168.7	0	no	NextSeq 550	150	NA	NA	NA	NA	NA	NA	NA	NA	NA
FT-MA3760	Microtus arvalis	Captured with traps	homogenized (spleen, liver)	no	NA	NA	NA	280	196	0	no	NextSeq 550	150	NA	NA	NA	NA	NA	NA	NA	NA	NA
NA - not available, ND - not done, GE - genome equivalents, QC - quality control
*% genome covered by at least one read, assessed by mapping raw reads against the reference genome Francisella tularensis subsp. holarctica FTNF002-00 (NC_009749.1)
