# Supplementary material for: Strengthening the genomic surveillance of Francisella tularensis by using culture-free whole-genome sequencing from biological samples
Source: Front Microbiol. 2024 Jan 5;14:1277468. doi: 10.3389/fmicb.2023.1277468 (PMC10797068; doi:10.3389/fmicb.2023.1277468)
Supplement: Supplementary file 2 [file Table_2.XLSX]

## Sheet: Folha1
Table S2. Other Francisella tularensis genomes used in this study and associated metadata, BioSample, BioProject and study reference, if available.
Assembly accession	strain_ID	Country	Year	Host	BioSample	BioProject	Reference
GCF_900015305.2	11-935-13S	France	2011	Brown Hare	SAMEA3593396	PRJEB11276	Madani et al., 2017
GCF_900016285.2	11-930-9S	France	2011	Brown Hare	SAMEA3593397	PRJEB11276	Madani et al., 2017
GCF_900016295.2	11-789-5S	France	2011	Tick	SAMEA3593398	PRJEB11276	Madani et al., 2017
GCF_900491795.1	15012907	Netherlands	2015	Homo sapiens	SAMEA4765253	PRJEB27514	Koene et al., 2019
GCF_900491805.1	X17000610	Netherlands	2016	Homo sapiens	SAMEA4765256	PRJEB27514	Koene et al., 2019
GCF_000313385.1	F92	Germany	2004	Marmoset	SAMN02603045	PRJNA175244	Antwerpen et al., 2013
GCF_000681495.1	BD11-00177	Netherlands	2011	Homo sapiens	SAMN02690826	PRJNA177784	Coolen et al., 2013
GCF_000170295.1	URFT1	France	1997	Homo sapiens	SAMN02471335	PRJNA19645	La Scola et al., 2008
GCF_000017785.1	FTNF002-00	France	Unknown	Homo sapiens	SAMN02603037	PRJNA20197	Barabote et al., 2009
GCF_002100175.1	F0295	France	1952	Lepus sp.	SAMN03773721	PRJNA285145	Dwibedi et al., 2016
GCF_002100165.1	F0608	Germany	2006	Lepus europaeus	SAMN03773724	PRJNA285145	Dwibedi et al., 2016
GCF_002100375.1	F0775	Germany	2005	Macaca fascicularis	SAMN03773729	PRJNA285145	Dwibedi et al., 2016
GCF_002100335.1	F0777	Germany	2007	Callithrix jacchus	SAMN03773730	PRJNA285145	Dwibedi et al., 2016
GCF_002100185.1	F0781	Germany	2008	Lepus europaeus	SAMN03773732	PRJNA285145	Dwibedi et al., 2016
GCF_002101185.1	F0783	Spain	1997	Lepus sp.	SAMN03773734	PRJNA285145	Dwibedi et al., 2016
GCF_002101165.1	F0784	Germany	2008	Lepus europaeus	SAMN03773735	PRJNA285145	Dwibedi et al., 2016
GCF_002100325.1	FDC095	France	1989	Homo sapiens	SAMN03773837	PRJNA285145	Dwibedi et al., 2016
GCF_002101125.1	FDC099	France	1989	Homo sapiens	SAMN03773838	PRJNA285145	Dwibedi et al., 2016
GCF_002100445.1	FDC113	France	Unknown	Homo sapiens	SAMN03773839	PRJNA285145	Dwibedi et al., 2016
GCF_002101105.1	FDC300	Germany	2009	Lepus sp.	SAMN03773854	PRJNA285145	Dwibedi et al., 2016
GCF_002101085.1	FDC305	Switzerland	2008	Homo sapiens	SAMN03773856	PRJNA285145	Dwibedi et al., 2016
GCF_002101045.1	FDC306	Switzerland	2008	Lepus sp.	SAMN03773857	PRJNA285145	Dwibedi et al., 2016
GCF_002100415.1	FDC338	Germany	2010	Lepus sp.	SAMN03773859	PRJNA285145	Dwibedi et al., 2016
GCF_002101035.1	FDC411	Spain	1998	Lepus europaeus	SAMN03773884	PRJNA285145	Dwibedi et al., 2016
GCF_002100455.1	FDC412	Spain	1998	Lepus europaeus	SAMN03773885	PRJNA285145	Dwibedi et al., 2016
GCF_002101015.1	FDC413	Spain	1999	Lepus europaeus	SAMN03773886	PRJNA285145	Dwibedi et al., 2016
GCF_002101005.1	FDC415	Spain	1998	Lepus europaeus	SAMN03773887	PRJNA285145	Dwibedi et al., 2016
GCF_002100955.1	FDC416	Spain	1998	Lepus europaeus	SAMN03773888	PRJNA285145	Dwibedi et al., 2016
GCF_002100935.1	FDC417	Spain	1998	Lepus europaeus	SAMN03773889	PRJNA285145	Dwibedi et al., 2016
GCF_002100485.1	FDC418	Spain	1998	Lepus europaeus	SAMN03773890	PRJNA285145	Dwibedi et al., 2016
GCF_002100945.1	FDC419	Spain	1998	Lepus europaeus	SAMN03773891	PRJNA285145	Dwibedi et al., 2016
GCF_002100505.1	FDC420	Spain	1998	Arvicolinae sp.	SAMN03773892	PRJNA285145	Dwibedi et al., 2016
GCF_002100925.1	FDC421	Spain	1998	Lepus europaeus	SAMN03773893	PRJNA285145	Dwibedi et al., 2016
GCF_002100875.1	FDC422	Spain	1998	Homo sapiens	SAMN03773894	PRJNA285145	Dwibedi et al., 2016
GCF_002100845.1	FDC423	Spain	1998	Lepus europaeus	SAMN03773895	PRJNA285145	Dwibedi et al., 2016
GCF_002100855.1	FDC424	Spain	1998	Homo sapiens	SAMN03773896	PRJNA285145	Dwibedi et al., 2016
GCF_002100865.1	FDC425	Spain	2007	Homo sapiens	SAMN03773897	PRJNA285145	Dwibedi et al., 2016
GCF_002100765.1	FDC426	Spain	2008	Homo sapiens	SAMN03773898	PRJNA285145	Dwibedi et al., 2016
GCF_002100525.1	FDC427	Spain	2007	Homo sapiens	SAMN03773899	PRJNA285145	Dwibedi et al., 2016
GCF_002100535.1	FDC428	Spain	2007	Arvicolinae sp.	SAMN03773900	PRJNA285145	Dwibedi et al., 2016
GCF_002100795.1	FDC429	Spain	2008	Lepus europaeus	SAMN03773901	PRJNA285145	Dwibedi et al., 2016
GCF_002100605.1	FDC430	Spain	2007	Homo sapiens	SAMN03773902	PRJNA285145	Dwibedi et al., 2016
GCF_002100775.1	FDC431	Spain	2007	Homo sapiens	SAMN03773903	PRJNA285145	Dwibedi et al., 2016
GCF_002100565.1	FDC432	Spain	2007	Homo sapiens	SAMN03773904	PRJNA285145	Dwibedi et al., 2016
GCF_002100785.1	FDC433	Spain	2007	Homo sapiens	SAMN03773905	PRJNA285145	Dwibedi et al., 2016
GCF_002100625.1	FDC434	Spain	2007	Homo sapiens	SAMN03773906	PRJNA285145	Dwibedi et al., 2016
GCF_002100715.1	FSC026	France	Unknown	Unknown	SAMN03773912	PRJNA285145	Dwibedi et al., 2016
GCF_002100705.1	FSC027	France	Unknown	Unknown	SAMN03773913	PRJNA285145	Dwibedi et al., 2016
GCF_002100245.1	FSC028	France	Unknown	Unknown	SAMN03773914	PRJNA285145	Dwibedi et al., 2016
GCF_002100265.1	FSC029	France	Unknown	Unknown	SAMN03773915	PRJNA285145	Dwibedi et al., 2016
GCA_002100645.1	FSC455	Spain	Unknown	Lepus sp.	SAMN03774110	PRJNA285145	Dwibedi et al., 2016
GCF_002027725.1	FT-32	Switzerland	2012	Homo sapiens	SAMN03774932	PRJNA286987	Dwibedi et al., 2016
GCF_002027765.1	FT8C-4F	Switzerland	2012	Ixodes ricinus	SAMN03774935	PRJNA286987	Dwibedi et al., 2016
GCF_002027745.1	FT9C-G7	Switzerland	2012	Ixodes ricinus	SAMN03774936	PRJNA286987	Dwibedi et al., 2016
GCF_002027785.1	FT16C-B1	Switzerland	2012	Ixodes ricinus	SAMN03774942	PRJNA286987	Dwibedi et al., 2016
GCF_002858505.1	B.90	Switzerland	2008	Homo sapiens	SAMN08108636	PRJNA286987	Dwibedi et al., 2016
GCF_002858465.1	B.88	Switzerland	2008	Homo sapiens	SAMN08108637	PRJNA286987	Dwibedi et al., 2016
GCF_002858425.1	B.49	Switzerland	1997	Hare	SAMN08108640	PRJNA286987	Dwibedi et al., 2016
GCF_002858385.1	B.49	Switzerland	Unknown	Hare	SAMN08108643	PRJNA286987	Dwibedi et al., 2016
GCF_002858315.1	B.53	Switzerland	2008	Homo sapiens	SAMN08108645	PRJNA286987	Dwibedi et al., 2016
GCF_002858305.1	B.89	Switzerland	Unknown	Hare	SAMN08108646	PRJNA286987	Dwibedi et al., 2016
GCF_002858265.1	B.45	Switzerland	2008	Homo sapiens	SAMN08108648	PRJNA286987	Dwibedi et al., 2016
GCF_002858245.1	B.87	Switzerland	2011	Homo sapiens	SAMN08108649	PRJNA286987	Dwibedi et al., 2016
GCF_002858185.1	B.88	Switzerland	2011	Homo sapiens	SAMN08108650	PRJNA286987	Dwibedi et al., 2016
GCF_002858215.1	B.61	Switzerland	2011	Homo sapiens	SAMN08108651	PRJNA286987	Dwibedi et al., 2016
GCF_002858115.1	B.88	Switzerland	2012	Homo sapiens	SAMN08108655	PRJNA286987	Dwibedi et al., 2016
GCF_002858075.1	B.89	Switzerland	2013	Homo sapiens	SAMN08108657	PRJNA286987	Dwibedi et al., 2016
GCF_002858065.1	B.53	Switzerland	2014	Homo sapiens	SAMN08108658	PRJNA286987	Dwibedi et al., 2016
GCF_002858045.1	B.62	Switzerland	2012	Tick	SAMN08108659	PRJNA286987	Dwibedi et al., 2016
GCF_002858005.1	B.62	Switzerland	2012	Tick	SAMN08108660	PRJNA286987	Dwibedi et al., 2016
GCF_002857985.1	B.62	Switzerland	2012	Tick	SAMN08108661	PRJNA286987	Dwibedi et al., 2016
GCF_002858015.1	B.45	Switzerland	2012	Tick	SAMN08108662	PRJNA286987	Dwibedi et al., 2016
GCF_002857955.1	B.59	Switzerland	2012	Tick	SAMN08108663	PRJNA286987	Dwibedi et al., 2016
GCF_002857945.1	B.62	Switzerland	2012	Tick	SAMN08108664	PRJNA286987	Dwibedi et al., 2016
GCF_002857915.1	B.59	Switzerland	2012	Tick	SAMN08108665	PRJNA286987	Dwibedi et al., 2016
GCF_002857905.1	B.62	Switzerland	2012	Tick	SAMN08108666	PRJNA286987	Dwibedi et al., 2016
GCF_002857875.1	B.53	Switzerland	2014	Homo sapiens	SAMN08108667	PRJNA286987	Dwibedi et al., 2016
GCF_002857865.1	B.91	Switzerland	2014	Homo sapiens	SAMN08108668	PRJNA286987	Dwibedi et al., 2016
GCF_002857845.1	B.49	Switzerland	2014	Homo sapiens	SAMN08108669	PRJNA286987	Dwibedi et al., 2016
GCF_002857815.1	B.87	Switzerland	2014	Homo sapiens	SAMN08108670	PRJNA286987	Dwibedi et al., 2016
GCF_002857805.1	B.61	Switzerland	2013	Tick	SAMN08108671	PRJNA286987	Dwibedi et al., 2016
GCF_002857785.1	B.61	Switzerland	2013	Tick	SAMN08108672	PRJNA286987	Dwibedi et al., 2016
GCF_002857765.1	B.61	Switzerland	2013	Tick	SAMN08108673	PRJNA286987	Dwibedi et al., 2016
GCF_002857745.1	B.87	Switzerland	2012	Mouse	SAMN08108674	PRJNA286987	Dwibedi et al., 2016
GCF_002857685.1	B.45	Switzerland	2012	Marten	SAMN08108675	PRJNA286987	Dwibedi et al., 2016
GCF_002857715.1	B.53	Switzerland	2012	Hare	SAMN08108676	PRJNA286987	Dwibedi et al., 2016
GCF_002857705.1	B.90	Switzerland	2014	Hare	SAMN08108677	PRJNA286987	Dwibedi et al., 2016
GCF_002857665.1	B.61	Switzerland	2012	Hare	SAMN08108678	PRJNA286987	Dwibedi et al., 2016
GCF_002857625.1	B.90	Switzerland	2012	Hare	SAMN08108680	PRJNA286987	Dwibedi et al., 2016
GCF_002857605.1	B.87	Switzerland	2012	Mouse	SAMN08108681	PRJNA286987	Dwibedi et al., 2016
GCF_002857545.1	B.45	Switzerland	2013	Hare	SAMN08108684	PRJNA286987	Dwibedi et al., 2016
GCF_002857505.1	B.91	Switzerland	2014	Hare	SAMN08108686	PRJNA286987	Dwibedi et al., 2016
GCF_002857445.1	B.45	Switzerland	2014	Hare	SAMN08108688	PRJNA286987	Dwibedi et al., 2016
GCF_002857425.1	B.89	Switzerland	2015	Homo sapiens	SAMN08108689	PRJNA286987	Dwibedi et al., 2016
GCF_002857475.1	B.62	Switzerland	2015	Homo sapiens	SAMN08108690	PRJNA286987	Dwibedi et al., 2016
GCF_002886065.1	12T0050_FLI	Germany	2012	Lepus europaeus	SAMN08201031	PRJNA422969	Busch et al., 2018
GCF_015572275.1	BZ01	Spain	2014	Homo sapiens	SAMN12071621	PRJNA548692	Myrtennäs et al., 2020
GCF_015572245.1	BZ02	Spain	2014	Homo sapiens	SAMN12071622	PRJNA548692	Myrtennäs et al., 2020
GCF_015572235.1	BZ03	Spain	2014	Homo sapiens	SAMN12071623	PRJNA548692	Myrtennäs et al., 2020
GCF_015572185.1	BZ04	Spain	2014	Homo sapiens	SAMN12071624	PRJNA548692	Myrtennäs et al., 2020
GCF_015572205.1	BZ05	Spain	2014	Homo sapiens	SAMN12071625	PRJNA548692	Myrtennäs et al., 2020
GCF_015572175.1	BZ06	Spain	2014	Homo sapiens	SAMN12071626	PRJNA548692	Myrtennäs et al., 2020
GCF_015572135.1	BZ07	Spain	2014	Homo sapiens	SAMN12071627	PRJNA548692	Myrtennäs et al., 2020
GCF_015572075.1	BZ08	Spain	2014	Homo sapiens	SAMN12071628	PRJNA548692	Myrtennäs et al., 2020
GCF_015572085.1	BZ09	Spain	2014	Homo sapiens	SAMN12071629	PRJNA548692	Myrtennäs et al., 2020
GCF_015572125.1	BZ10	Spain	2015	Homo sapiens	SAMN12071630	PRJNA548692	Myrtennäs et al., 2020
GCF_015572115.1	BZ11	Spain	2015	Homo sapiens	SAMN12071631	PRJNA548692	Myrtennäs et al., 2020
GCF_015686515.1	BZ12	Spain	2018	Homo sapiens	SAMN16515973	PRJNA548692	Myrtennäs et al., 2020
GCF_015686415.1	BZ13	Spain	2019	Homo sapiens	SAMN16515974	PRJNA548692	Myrtennäs et al., 2020
GCF_015686445.1	BZ14	Spain	2019	Homo sapiens	SAMN16515975	PRJNA548692	Myrtennäs et al., 2020
GCF_015686435.1	BZ15	Spain	2019	Homo sapiens	SAMN16515976	PRJNA548692	Myrtennäs et al., 2020
GCF_015686565.1	BZ16	Spain	2019	Homo sapiens	SAMN16515977	PRJNA548692	Myrtennäs et al., 2020
GCF_015686455.1	BZ17	Spain	2019	Homo sapiens	SAMN16515978	PRJNA548692	Myrtennäs et al., 2020
GCF_015686575.1	BZ18	Spain	2019	Homo sapiens	SAMN16515979	PRJNA548692	Myrtennäs et al., 2020
GCF_015686555.1	BZ19	Spain	2020	Homo sapiens	SAMN16515980	PRJNA548692	Myrtennäs et al., 2020
GCF_015686425.1	BZ20	Spain	2020	Homo sapiens	SAMN16515981	PRJNA548692	Myrtennäs et al., 2020
GCF_009819455.1	85-14208	France	1985	Lepus europaeus	SAMN12159378	PRJNA551589	Kevin et al., 2020
GCF_009819355.1	94-2791	France	1994	Lepus europaeus	SAMN12159379	PRJNA551589	Kevin et al., 2020
GCF_009819375.1	05_3925	France	2005	Lepus europaeus	SAMN12159380	PRJNA551589	Kevin et al., 2020
GCF_009819405.1	94-3072	France	1994	Lepus europaeus	SAMN12159381	PRJNA551589	Kevin et al., 2020
GCF_009819385.1	12_1996	France	2012	Lepus europaeus	SAMN12159382	PRJNA551589	Kevin et al., 2020
GCF_009819365.1	16-874	France	2016	Lepus europaeus	SAMN12159383	PRJNA551589	Kevin et al., 2020
GCF_009819305.1	88-11637	France	1988	Lepus europaeus	SAMN12159384	PRJNA551589	Kevin et al., 2020
GCF_009823555.1	97-11224	France	1997	Lepus europaeus	SAMN12159385	PRJNA551589	Kevin et al., 2020
GCF_009819265.1	10-974	France	2010	Lepus europaeus	SAMN12159386	PRJNA551589	Kevin et al., 2020
GCF_009819285.1	99-4949	France	1999	Lepus europaeus	SAMN12159388	PRJNA551589	Kevin et al., 2020
GCF_009819255.1	14-4063	France	2014	Lepus europaeus	SAMN12159389	PRJNA551589	Kevin et al., 2020
GCF_009819235.1	93-9252	France	1993	Lepus europaeus	SAMN12159390	PRJNA551589	Kevin et al., 2020
GCF_009819205.1	98-7374	France	1998	Lepus europaeus	SAMN12159391	PRJNA551589	Kevin et al., 2020
GCF_009819165.1	04-573	France	2004	Lepus europaeus	SAMN12159392	PRJNA551589	Kevin et al., 2020
GCF_009819185.1	11-543	France	2011	Lepus europaeus	SAMN12159393	PRJNA551589	Kevin et al., 2020
GCF_009819155.1	95-4514	France	1995	Lepus europaeus	SAMN12159394	PRJNA551589	Kevin et al., 2020
GCF_009819135.1	95-11131	France	1995	Lepus europaeus	SAMN12159395	PRJNA551589	Kevin et al., 2020
GCF_009823535.1	08-1007	France	2008	Lepus europaeus	SAMN12159396	PRJNA551589	Kevin et al., 2020
GCF_009823455.1	08-1361	France	2008	Lepus europaeus	SAMN12159397	PRJNA551589	Kevin et al., 2020
GCF_009819115.1	14-4111	France	2014	Lepus europaeus	SAMN12159398	PRJNA551589	Kevin et al., 2020
GCF_009819095.1	86-1366	France	1986	Lepus europaeus	SAMN12159399	PRJNA551589	Kevin et al., 2020
GCF_009819075.1	88-13521	France	1988	Lepus europaeus	SAMN12159400	PRJNA551589	Kevin et al., 2020
GCF_009819055.1	86-2150	France	1986	Lepus europaeus	SAMN12159401	PRJNA551589	Kevin et al., 2020
GCF_009819035.1	98-1261/1	France	1998	Lepus europaeus	SAMN12159402	PRJNA551589	Kevin et al., 2020
GCF_009819005.1	06-1364	France	2006	Lepus europaeus	SAMN12159403	PRJNA551589	Kevin et al., 2020
GCF_009818975.1	16-1073	France	2016	Lepus europaeus	SAMN12159404	PRJNA551589	Kevin et al., 2020
GCF_009818985.1	00-2706	France	2000	Lepus europaeus	SAMN12159405	PRJNA551589	Kevin et al., 2020
GCF_009818955.1	87-14795	France	1987	Lepus europaeus	SAMN12159406	PRJNA551589	Kevin et al., 2020
GCF_009818925.1	89-1465	France	1989	Lepus europaeus	SAMN12159407	PRJNA551589	Kevin et al., 2020
GCF_009818915.1	96-2900	France	1996	Lepus europaeus	SAMN12159408	PRJNA551589	Kevin et al., 2020
GCF_009818875.1	95-1490	France	1995	Lepus europaeus	SAMN12159409	PRJNA551589	Kevin et al., 2020
GCF_009818885.1	98-11500	France	1998	Lepus europaeus	SAMN12159410	PRJNA551589	Kevin et al., 2020
GCF_009818845.1	99-5398	France	1999	Lepus europaeus	SAMN12159411	PRJNA551589	Kevin et al., 2020
GCF_009818815.1	86-7051	France	1986	Lepus europaeus	SAMN12159412	PRJNA551589	Kevin et al., 2020
GCF_009818825.1	96-1196	France	1996	Lepus europaeus	SAMN12159413	PRJNA551589	Kevin et al., 2020
GCF_009818775.1	03_5120	France	2003	Lepus europaeus	SAMN12159414	PRJNA551589	Kevin et al., 2020
GCF_009818795.1	15-2876	France	2015	Lepus europaeus	SAMN12159415	PRJNA551589	Kevin et al., 2020
GCF_009818735.1	16-1160	France	2016	Lepus europaeus	SAMN12159416	PRJNA551589	Kevin et al., 2020
GCF_009818745.1	16-1161	France	2016	Lepus europaeus	SAMN12159417	PRJNA551589	Kevin et al., 2020
GCF_009818705.1	88-2562	France	1988	Lepus europaeus	SAMN12159418	PRJNA551589	Kevin et al., 2020
GCF_009818675.1	94-2432	France	1994	Lepus europaeus	SAMN12159419	PRJNA551589	Kevin et al., 2020
GCF_009818685.1	15-472	France	2015	Lepus europaeus	SAMN12159420	PRJNA551589	Kevin et al., 2020
GCF_009818655.1	15-597	France	2015	Lepus europaeus	SAMN12159421	PRJNA551589	Kevin et al., 2020
GCF_009818575.1	88-13732	France	1988	Lepus europaeus	SAMN12159422	PRJNA551589	Kevin et al., 2020
GCF_009818605.1	85-14334	France	1985	Lepus europaeus	SAMN12159423	PRJNA551589	Kevin et al., 2020
GCF_009818595.1	12_2085	France	2012	Lepus europaeus	SAMN12159424	PRJNA551589	Kevin et al., 2020
GCF_009818585.1	16-1159	France	2016	Lepus europaeus	SAMN12159425	PRJNA551589	Kevin et al., 2020
GCF_009818555.1	87-8439	France	1987	Lepus europaeus	SAMN12159426	PRJNA551589	Kevin et al., 2020
GCF_009818525.1	97-1316	France	1997	Lepus europaeus	SAMN12159427	PRJNA551589	Kevin et al., 2020
GCF_009818515.1	04_2813	France	2004	Lepus europaeus	SAMN12159428	PRJNA551589	Kevin et al., 2020
GCF_009818485.1	96-1065	France	1996	Lepus europaeus	SAMN12159429	PRJNA551589	Kevin et al., 2020
GCF_009818475.1	99-4413	France	1999	Lepus europaeus	SAMN12159430	PRJNA551589	Kevin et al., 2020
GCF_009818445.1	99-11155	France	1999	Lepus europaeus	SAMN12159431	PRJNA551589	Kevin et al., 2020
GCF_009818395.1	02-274	France	2002	Lepus europaeus	SAMN12159432	PRJNA551589	Kevin et al., 2020
GCF_009818435.1	16-1590	France	2016	Lepus europaeus	SAMN12159433	PRJNA551589	Kevin et al., 2020
GCF_009818415.1	87-395	France	1987	Lepus europaeus	SAMN12159434	PRJNA551589	Kevin et al., 2020
GCF_009818355.1	93-10999	France	1993	Lepus europaeus	SAMN12159435	PRJNA551589	Kevin et al., 2020
GCF_009818365.1	03_5220	France	2003	Lepus europaeus	SAMN12159436	PRJNA551589	Kevin et al., 2020
GCF_009818325.1	08-1095	France	2008	Lepus europaeus	SAMN12159437	PRJNA551589	Kevin et al., 2020
GCF_009818275.1	93-11784	France	1993	Lepus europaeus	SAMN12159438	PRJNA551589	Kevin et al., 2020
GCF_009818315.1	03_5566	France	2003	Lepus europaeus	SAMN12159439	PRJNA551589	Kevin et al., 2020
GCF_009818255.1	08-727	France	2008	Lepus europaeus	SAMN12159440	PRJNA551589	Kevin et al., 2020
GCF_009818225.1	85-14573	France	1985	Lepus europaeus	SAMN12159441	PRJNA551589	Kevin et al., 2020
GCF_009818215.1	95-14304	France	1995	Lepus europaeus	SAMN12159442	PRJNA551589	Kevin et al., 2020
GCF_009818175.1	00-2089	France	2000	Lepus europaeus	SAMN12159443	PRJNA551589	Kevin et al., 2020
GCF_009818165.1	05-224	France	2005	Lepus europaeus	SAMN12159444	PRJNA551589	Kevin et al., 2020
GCF_009818155.1	10-547/3	France	2010	Lepus europaeus	SAMN12159445	PRJNA551589	Kevin et al., 2020
GCF_009818085.1	15-905	France	2015	Lepus europaeus	SAMN12159446	PRJNA551589	Kevin et al., 2020
GCF_009818075.1	16-500	France	2016	Lepus europaeus	SAMN12159447	PRJNA551589	Kevin et al., 2020
GCF_009818065.1	94-3006	France	1994	Lepus europaeus	SAMN12159448	PRJNA551589	Kevin et al., 2020
GCF_009818035.1	03-292	France	2003	Lepus europaeus	SAMN12159449	PRJNA551589	Kevin et al., 2020
GCF_009818055.1	14-2872	France	2014	Lepus europaeus	SAMN12159450	PRJNA551589	Kevin et al., 2020
GCF_009817975.1	99-7828	France	1999	Lepus europaeus	SAMN12159451	PRJNA551589	Kevin et al., 2020
GCF_009817985.1	08-288	France	2008	Lepus europaeus	SAMN12159452	PRJNA551589	Kevin et al., 2020
GCF_009817845.1	15-3151	France	2015	Lepus europaeus	SAMN12159453	PRJNA551589	Kevin et al., 2020
GCF_009817835.1	90-947/2	France	1990	Lepus europaeus	SAMN12159454	PRJNA551589	Kevin et al., 2020
GCF_009817795.1	13-3760	France	2013	Lepus europaeus	SAMN12159456	PRJNA551589	Kevin et al., 2020
GCF_009817745.1	13-3761	France	2013	Lepus europaeus	SAMN12159457	PRJNA551589	Kevin et al., 2020
GCF_009817715.1	12_4031	France	2012	Lepus europaeus	SAMN12159458	PRJNA551589	Kevin et al., 2020
GCF_009817735.1	89-3466	France	1989	Lepus europaeus	SAMN12159459	PRJNA551589	Kevin et al., 2020
GCF_009817725.1	12-1509	France	2012	Lepus europaeus	SAMN12159460	PRJNA551589	Kevin et al., 2020
GCF_009817695.1	98-4540	France	1998	Lepus europaeus	SAMN12159461	PRJNA551589	Kevin et al., 2020
GCF_009817665.1	99-4071	France	1999	Lepus europaeus	SAMN12159462	PRJNA551589	Kevin et al., 2020
GCF_009817935.1	99-5719	France	1999	Lepus europaeus	SAMN12159463	PRJNA551589	Kevin et al., 2020
GCF_009817655.1	89-2451	France	1989	Lepus europaeus	SAMN12159464	PRJNA551589	Kevin et al., 2020
GCF_009817595.1	08-513	France	2008	Lepus europaeus	SAMN12159465	PRJNA551589	Kevin et al., 2020
GCF_009817605.1	16-1212	France	2016	Lepus europaeus	SAMN12159466	PRJNA551589	Kevin et al., 2020
GCF_009817965.1	88-395	France	1988	Lepus europaeus	SAMN12159467	PRJNA551589	Kevin et al., 2020
GCF_009817615.1	93-11516	France	1993	Lepus europaeus	SAMN12159468	PRJNA551589	Kevin et al., 2020
GCF_009817525.1	14-3705	France	2014	Lepus europaeus	SAMN12159469	PRJNA551589	Kevin et al., 2020
GCF_009817515.1	15-101	France	2015	Lepus europaeus	SAMN12159470	PRJNA551589	Kevin et al., 2020
GCF_009817545.1	15-1222	France	2015	Lepus europaeus	SAMN12159471	PRJNA551589	Kevin et al., 2020
GCF_009817565.1	99-2772	France	1999	Lepus europaeus	SAMN12159472	PRJNA551589	Kevin et al., 2020
GCF_009817495.1	04_5207	France	2004	Lepus europaeus	SAMN12159473	PRJNA551589	Kevin et al., 2020
GCF_009817475.1	08-347	France	2008	Lepus europaeus	SAMN12159474	PRJNA551589	Kevin et al., 2020
GCF_009817425.1	08-617	France	2008	Lepus europaeus	SAMN12159475	PRJNA551589	Kevin et al., 2020
GCF_009817405.1	09-039	France	2009	Lepus europaeus	SAMN12159476	PRJNA551589	Kevin et al., 2020
GCF_009817415.1	09-1340	France	2009	Lepus europaeus	SAMN12159477	PRJNA551589	Kevin et al., 2020
GCF_009817395.1	12_3899	France	2012	Lepus europaeus	SAMN12159478	PRJNA551589	Kevin et al., 2020
GCF_009817375.1	05-177	France	2005	Lepus europaeus	SAMN12159479	PRJNA551589	Kevin et al., 2020
GCF_009817315.1	08_2813	France	2008	Lepus europaeus	SAMN12159480	PRJNA551589	Kevin et al., 2020
GCF_009817295.1	16-76	France	2016	Lepus europaeus	SAMN12159481	PRJNA551589	Kevin et al., 2020
GCF_009817335.1	96-2320	France	1996	Lepus europaeus	SAMN12159482	PRJNA551589	Kevin et al., 2020
GCF_009817305.1	14-617	France	2014	Lepus europaeus	SAMN12159483	PRJNA551589	Kevin et al., 2020
GCF_009817265.1	16-950	France	2016	Lepus europaeus	SAMN12159484	PRJNA551589	Kevin et al., 2020
GCF_009817225.1	85-14790	France	1985	Lepus europaeus	SAMN12159485	PRJNA551589	Kevin et al., 2020
GCF_009817205.1	02_8108	France	2002	Lepus europaeus	SAMN12159486	PRJNA551589	Kevin et al., 2020
GCF_009817215.1	89-2683	France	1989	Lepus europaeus	SAMN12159487	PRJNA551589	Kevin et al., 2020
GCF_009817195.1	99-907	France	1999	Lepus europaeus	SAMN12159488	PRJNA551589	Kevin et al., 2020
GCF_009817155.1	86-2152	France	1986	Lepus europaeus	SAMN12159489	PRJNA551589	Kevin et al., 2020
GCF_009817175.1	89-727	France	1989	Lepus europaeus	SAMN12159490	PRJNA551589	Kevin et al., 2020
GCF_009817115.1	99-10514/1	France	1999	Lepus europaeus	SAMN12159491	PRJNA551589	Kevin et al., 2020
GCF_009817955.1	99-10514/2	France	1999	Lepus europaeus	SAMN12159492	PRJNA551589	Kevin et al., 2020
GCF_009817105.1	00-3244	France	2000	Lepus europaeus	SAMN12159493	PRJNA551589	Kevin et al., 2020
GCF_009817095.1	03-1207	France	2003	Lepus europaeus	SAMN12159494	PRJNA551589	Kevin et al., 2020
GCF_009817065.1	03_3608	France	2003	Lepus europaeus	SAMN12159495	PRJNA551589	Kevin et al., 2020
GCF_009817055.1	05-903	France	2005	Lepus europaeus	SAMN12159496	PRJNA551589	Kevin et al., 2020
GCF_009817915.1	08-230	France	2008	Lepus europaeus	SAMN12159497	PRJNA551589	Kevin et al., 2020
GCF_009817035.1	13-3762	France	2013	Lepus europaeus	SAMN12159498	PRJNA551589	Kevin et al., 2020
GCF_009817005.1	15-405	France	2015	Lepus europaeus	SAMN12159499	PRJNA551589	Kevin et al., 2020
GCF_009816995.1	00-9955	France	2000	Lepus europaeus	SAMN12159500	PRJNA551589	Kevin et al., 2020
GCF_009816975.1	02_4884	France	2002	Lepus europaeus	SAMN12159501	PRJNA551589	Kevin et al., 2020
GCF_009816935.1	06_2412	France	2006	Lepus europaeus	SAMN12159502	PRJNA551589	Kevin et al., 2020
GCF_009816945.1	07-200/3	France	2007	Lepus europaeus	SAMN12159503	PRJNA551589	Kevin et al., 2020
GCF_009816885.1	12_2532	France	2012	Lepus europaeus	SAMN12159504	PRJNA551589	Kevin et al., 2020
GCF_009816895.1	12_2536	France	2012	Lepus europaeus	SAMN12159505	PRJNA551589	Kevin et al., 2020
GCF_009816875.1	88-5404	France	1988	Lepus europaeus	SAMN12159506	PRJNA551589	Kevin et al., 2020
GCF_009816835.1	08-207	France	2008	Lepus europaeus	SAMN12159507	PRJNA551589	Kevin et al., 2020
GCF_009816845.1	03-1458	France	2003	Lepus europaeus	SAMN12159508	PRJNA551589	Kevin et al., 2020
GCF_009816785.1	86-5712	France	1986	Lepus europaeus	SAMN12159509	PRJNA551589	Kevin et al., 2020
GCF_009816795.1	03_2698	France	2003	Lepus europaeus	SAMN12159510	PRJNA551589	Kevin et al., 2020
GCF_009816775.1	09-1025	France	2009	Lepus europaeus	SAMN12159511	PRJNA551589	Kevin et al., 2020
GCF_009816735.1	87-7530	France	1987	Lepus europaeus	SAMN12159512	PRJNA551589	Kevin et al., 2020
GCF_009816745.1	88-3908	France	1988	Lepus europaeus	SAMN12159513	PRJNA551589	Kevin et al., 2020
GCF_009816715.1	93-9074	France	1993	Lepus europaeus	SAMN12159514	PRJNA551589	Kevin et al., 2020
GCF_009816695.1	93-9529	France	1993	Lepus europaeus	SAMN12159515	PRJNA551589	Kevin et al., 2020
GCF_009816655.1	87-6726	France	1987	Lepus europaeus	SAMN12159516	PRJNA551589	Kevin et al., 2020
GCF_009816665.1	88-14266	France	1988	Lepus europaeus	SAMN12159517	PRJNA551589	Kevin et al., 2020
GCF_009816635.1	96-3987	France	1996	Lepus europaeus	SAMN12159518	PRJNA551589	Kevin et al., 2020
GCF_009816615.1	08-365	France	2008	Lepus europaeus	SAMN12159519	PRJNA551589	Kevin et al., 2020
GCF_009816595.1	95-11204	France	1995	Lepus europaeus	SAMN12159520	PRJNA551589	Kevin et al., 2020
GCF_009816545.1	07_2877	France	2007	Lepus europaeus	SAMN12159521	PRJNA551589	Kevin et al., 2020
GCF_009816565.1	15-485	France	2015	Lepus europaeus	SAMN12159522	PRJNA551589	Kevin et al., 2020
GCF_009816535.1	88-1367	France	1988	Lepus europaeus	SAMN12159523	PRJNA551589	Kevin et al., 2020
GCF_009816515.1	96-2152	France	1996	Lepus europaeus	SAMN12159524	PRJNA551589	Kevin et al., 2020
GCF_009816465.1	05-849	France	2005	Lepus europaeus	SAMN12159525	PRJNA551589	Kevin et al., 2020
GCF_009816455.1	98-1150	France	1998	Lepus europaeus	SAMN12159526	PRJNA551589	Kevin et al., 2020
GCF_009816485.1	05_4408	France	2005	Lepus europaeus	SAMN12159527	PRJNA551589	Kevin et al., 2020
GCF_009816365.1	12-690	France	2012	Lepus europaeus	SAMN12159529	PRJNA551589	Kevin et al., 2020
GCF_009816405.1	08-372	France	2008	Lepus europaeus	SAMN12159530	PRJNA551589	Kevin et al., 2020
GCF_009816395.1	15-1682	France	2015	Lepus europaeus	SAMN12159531	PRJNA551589	Kevin et al., 2020
GCF_009816335.1	87-799	France	1987	Lepus europaeus	SAMN12159532	PRJNA551589	Kevin et al., 2020
GCF_009816355.1	96-3137/3	France	1996	Lepus europaeus	SAMN12159533	PRJNA551589	Kevin et al., 2020
GCF_009816245.1	11-1276	France	2011	Lepus europaeus	SAMN12159534	PRJNA551589	Kevin et al., 2020
GCF_009816275.1	88-3557	France	1988	Lepus europaeus	SAMN12159535	PRJNA551589	Kevin et al., 2020
GCF_009816285.1	89-1083	France	1989	Lepus europaeus	SAMN12159536	PRJNA551589	Kevin et al., 2020
GCF_009816295.1	90-267/1	France	1990	Lepus europaeus	SAMN12159537	PRJNA551589	Kevin et al., 2020
GCF_009815835.1	08-1283	Spain	2008	Homo sapiens	SAMN12159558	PRJNA551589	Kevin et al., 2020
GCF_009815795.1	08-1284	Spain	2008	Homo sapiens	SAMN12159559	PRJNA551589	Kevin et al., 2020
GCF_009815805.1	08-1285	Spain	2008	Homo sapiens	SAMN12159560	PRJNA551589	Kevin et al., 2020
GCF_009815675.1	242	France	1947	Lepus europaeus	SAMN12159564	PRJNA551589	Kevin et al., 2020
GCF_009815695.1	243	France	1947	Lepus europaeus	SAMN12159565	PRJNA551589	Kevin et al., 2020
GCF_009815585.1	12_4535	Germany	2012	Lepus sp.	SAMN12159569	PRJNA551589	Kevin et al., 2020
GCF_009815535.1	12_4538	Germany	2012	Lepus europaeus	SAMN12159572	PRJNA551589	Kevin et al., 2020
GCF_009815545.1	12_4539	Germany	2012	Lepus sp.	SAMN12159573	PRJNA551589	Kevin et al., 2020
GCF_009815505.1	12_4543	Germany	2012	Lepus europaeus	SAMN12159576	PRJNA551589	Kevin et al., 2020
GCF_009815435.1	12_4544	Germany	2012	Lepus europaeus	SAMN12159577	PRJNA551589	Kevin et al., 2020
GCF_009815445.1	12_4545	Germany	2012	Lepus europaeus	SAMN12159578	PRJNA551589	Kevin et al., 2020
GCF_009815365.1	12_4546	Germany	2012	Lepus europaeus	SAMN12159579	PRJNA551589	Kevin et al., 2020
GCF_009815385.1	12_4548	Germany	2012	Lepus europaeus	SAMN12159581	PRJNA551589	Kevin et al., 2020
GCF_009815295.1	12_4549	Germany	2012	Lepus europaeus	SAMN12159582	PRJNA551589	Kevin et al., 2020
GCF_009815315.1	12_4550	Germany	2012	Lepus europaeus	SAMN12159583	PRJNA551589	Kevin et al., 2020
GCF_009815265.1	12_4551	Germany	2012	Lepus europaeus	SAMN12159584	PRJNA551589	Kevin et al., 2020
GCF_009815235.1	88-10541	France	1988	Myocastor coypus	SAMN12159585	PRJNA551589	Kevin et al., 2020
GCF_009815255.1	95-10178	France	1995	Marcassin	SAMN12159586	PRJNA551589	Kevin et al., 2020
GCF_009815195.1	96-5158	France	1996	Oryctolagus cuniculus	SAMN12159587	PRJNA551589	Kevin et al., 2020
GCF_009815205.1	02-5143/1	France	2002	Primate	SAMN12159588	PRJNA551589	Kevin et al., 2020
GCF_009815135.1	02_7124	France	2002	Homo sapiens	SAMN12159589	PRJNA551589	Kevin et al., 2020
GCF_009815155.1	02_7983	France	2002	Lepus europaeus	SAMN12159590	PRJNA551589	Kevin et al., 2020
GCF_009815145.1	03-782	France	2003	Homo sapiens	SAMN12159591	PRJNA551589	Kevin et al., 2020
GCF_009815105.1	03-927	France	2003	Homo sapiens	SAMN12159592	PRJNA551589	Kevin et al., 2020
GCF_009815095.1	03-1563	France	2003	Primate	SAMN12159593	PRJNA551589	Kevin et al., 2020
GCF_009815065.1	04_3814	France	2004	Homo sapiens	SAMN12159594	PRJNA551589	Kevin et al., 2020
GCF_009815045.1	05_71	France	2005	Homo sapiens	SAMN12159595	PRJNA551589	Kevin et al., 2020
GCF_009815035.1	07-1191	France	2007	Primate	SAMN12159596	PRJNA551589	Kevin et al., 2020
GCF_009815015.1	08-1010/1	France	2008	Primate	SAMN12159597	PRJNA551589	Kevin et al., 2020
GCF_009814955.1	08-1010/2	France	2008	Primate	SAMN12159598	PRJNA551589	Kevin et al., 2020
GCF_009814975.1	08-1655/1	France	2008	Primate	SAMN12159599	PRJNA551589	Kevin et al., 2020
GCF_009814965.1	08-1655/2	France	2008	Primate	SAMN12159600	PRJNA551589	Kevin et al., 2020
GCF_009814935.1	08-1655/3	France	2008	Primate	SAMN12159601	PRJNA551589	Kevin et al., 2020
GCF_009814915.1	10-547/11	France	2010	Capreolus capreolus	SAMN12159602	PRJNA551589	Kevin et al., 2020
GCF_009814865.1	10-547/13	France	2010	Capreolus capreolus	SAMN12159603	PRJNA551589	Kevin et al., 2020
GCF_009814885.1	10-1635/5	France	2010	Marcassin	SAMN12159604	PRJNA551589	Kevin et al., 2020
GCF_009814845.1	11-789/1	France	2011	Tick	SAMN12159605	PRJNA551589	Kevin et al., 2020
GCF_009814835.1	11-789/2	France	2011	Tick	SAMN12159606	PRJNA551589	Kevin et al., 2020
GCF_009814815.1	11_2869	Belgium	2011	Lepus sp.	SAMN12159607	PRJNA551589	Kevin et al., 2020
GCF_009814745.1	12_4059	France	2012	Hydrochoerus hydrochaeris	SAMN12159608	PRJNA551589	Kevin et al., 2020
GCF_009814775.1	14-4094	France	2014	Primate	SAMN12159609	PRJNA551589	Kevin et al., 2020
GCF_009814785.1	17-3873	France	2017	Primate	SAMN12159610	PRJNA551589	Kevin et al., 2020
GCF_009814735.1	17-3781	France	2017	Lepus europaeus	SAMN12159611	PRJNA551589	Kevin et al., 2020
GCF_009814715.1	17-4471	France	2017	Primate	SAMN12159612	PRJNA551589	Kevin et al., 2020
GCF_009814645.1	06-897	France	2006	Lepus europaeus	SAMN12159615	PRJNA551589	Kevin et al., 2020
GCF_009814635.1	06-929	France	2006	Lepus europaeus	SAMN12159616	PRJNA551589	Kevin et al., 2020
GCF_009814615.1	14-2872	France	2014	Lepus europaeus	SAMN12159617	PRJNA551589	Kevin et al., 2020
GCF_009814595.1	97-6530	France	1997	Lepus europaeus	SAMN12159618	PRJNA551589	Kevin et al., 2020
GCF_009814525.1	98-6011	France	1998	Lepus europaeus	SAMN12159619	PRJNA551589	Kevin et al., 2020
GCF_009814565.1	03-571	France	2003	Lepus europaeus	SAMN12159620	PRJNA551589	Kevin et al., 2020
GCF_009814515.1	03_4039	France	2003	Lepus europaeus	SAMN12159621	PRJNA551589	Kevin et al., 2020
GCF_009814545.1	04-1168	France	2004	Lepus europaeus	SAMN12159622	PRJNA551589	Kevin et al., 2020
GCF_009814425.1	97-1936	France	1997	Lepus europaeus	SAMN12159623	PRJNA551589	Kevin et al., 2020
GCF_009814485.1	02_2528	France	2002	Lepus europaeus	SAMN12159624	PRJNA551589	Kevin et al., 2020
GCF_009814445.1	99-11139	France	1999	Lepus europaeus	SAMN12159625	PRJNA551589	Kevin et al., 2020
GCF_009814475.1	01-1710	France	2001	Lepus europaeus	SAMN12159626	PRJNA551589	Kevin et al., 2020
GCF_009814415.1	98-1740	France	1998	Lepus europaeus	SAMN12159627	PRJNA551589	Kevin et al., 2020
GCF_009814375.1	97-6670	France	1997	Lepus europaeus	SAMN12159628	PRJNA551589	Kevin et al., 2020
GCF_009814335.1	05-842	France	2005	Lepus europaeus	SAMN12159629	PRJNA551589	Kevin et al., 2020
GCF_009814315.1	97-5838	France	1997	Lepus europaeus	SAMN12159630	PRJNA551589	Kevin et al., 2020
GCF_009814345.1	98-1261/2	France	1998	Lepus europaeus	SAMN12159631	PRJNA551589	Kevin et al., 2020
GCF_009814325.1	94-4148	France	1994	Lepus europaeus	SAMN12159632	PRJNA551589	Kevin et al., 2020
GCF_009814285.1	95-5711	France	1995	Lepus europaeus	SAMN12159633	PRJNA551589	Kevin et al., 2020
GCF_009814235.1	95-10493	France	1995	Lepus europaeus	SAMN12159634	PRJNA551589	Kevin et al., 2020
GCF_009814225.1	98-1746	France	1998	Lepus europaeus	SAMN12159637	PRJNA551589	Kevin et al., 2020
GCF_009814195.1	99-6442/1	France	1999	Lepus europaeus	SAMN12159638	PRJNA551589	Kevin et al., 2020
GCF_009814175.1	99-6442/2	France	1999	Lepus europaeus	SAMN12159639	PRJNA551589	Kevin et al., 2020
GCF_009814115.1	03-677	France	2003	Lepus europaeus	SAMN12159640	PRJNA551589	Kevin et al., 2020
GCF_009814125.1	05_2411	France	2005	Lepus europaeus	SAMN12159641	PRJNA551589	Kevin et al., 2020
GCF_009814145.1	06-1575	France	2006	Lepus europaeus	SAMN12159642	PRJNA551589	Kevin et al., 2020
GCF_009814095.1	06-1642	France	2006	Lepus europaeus	SAMN12159643	PRJNA551589	Kevin et al., 2020
GCF_009814025.1	97-4262	France	1997	Lepus europaeus	SAMN12159644	PRJNA551589	Kevin et al., 2020
GCF_009815355.1	18-433	France	2018	Lepus europaeus	SAMN12159645	PRJNA551589	Kevin et al., 2020
GCF_009814065.1	18-542	France	2018	Lepus europaeus	SAMN12159646	PRJNA551589	Kevin et al., 2020
GCF_009814045.1	18-2196	France	2018	Lepus europaeus	SAMN12159647	PRJNA551589	Kevin et al., 2020
GCF_009814015.1	18-2197	France	2018	Lepus europaeus	SAMN12159648	PRJNA551589	Kevin et al., 2020
GCF_009813995.1	18-2790	France	2018	Primate	SAMN12159649	PRJNA551589	Kevin et al., 2020
GCF_009813935.1	18-3029	France	2013	Lepus europaeus	SAMN12159650	PRJNA551589	Kevin et al., 2020
GCF_009813955.1	18-3035	France	2014	Lepus europaeus	SAMN12159651	PRJNA551589	Kevin et al., 2020
GCF_009813945.1	18-3036	France	2014	Lepus europaeus	SAMN12159652	PRJNA551589	Kevin et al., 2020
GCF_009813915.1	18-3037	France	2014	Lepus europaeus	SAMN12159653	PRJNA551589	Kevin et al., 2020
GCF_009813895.1	18-3039	France	2014	Lepus europaeus	SAMN12159654	PRJNA551589	Kevin et al., 2020
GCF_009813875.1	18-3040	France	2014	Lepus europaeus	SAMN12159655	PRJNA551589	Kevin et al., 2020
GCF_009813845.1	CHUGA-Ft06	France	2007	Homo sapiens	SAMN12159656	PRJNA551589	Kevin et al., 2020
GCF_009813835.1	CHUGA-Ft07	France	2006	Homo sapiens	SAMN12159657	PRJNA551589	Kevin et al., 2020
GCF_009813805.1	CHUGA-Ft08	France	2007	Homo sapiens	SAMN12159658	PRJNA551589	Kevin et al., 2020
GCF_009813765.1	CHUGA-Ft09	France	2007	Homo sapiens	SAMN12159659	PRJNA551589	Kevin et al., 2020
GCF_009813795.1	CHUGA-Ft10	France	2008	Homo sapiens	SAMN12159660	PRJNA551589	Kevin et al., 2020
GCF_009813755.1	CHUGA-Ft11	France	2008	Homo sapiens	SAMN12159661	PRJNA551589	Kevin et al., 2020
GCF_009813715.1	CHUGA-Ft12	France	2008	Homo sapiens	SAMN12159662	PRJNA551589	Kevin et al., 2020
GCF_009813725.1	CHUGA-Ft13	France	2008	Homo sapiens	SAMN12159663	PRJNA551589	Kevin et al., 2020
GCF_009813695.1	CHUGA-Ft14	France	2008	Homo sapiens	SAMN12159664	PRJNA551589	Kevin et al., 2020
GCF_009813655.1	CHUGA-Ft15	France	2008	Homo sapiens	SAMN12159665	PRJNA551589	Kevin et al., 2020
GCF_009813665.1	CHUGA-Ft16	France	2008	Homo sapiens	SAMN12159666	PRJNA551589	Kevin et al., 2020
GCF_009813595.1	CHUGA-Ft17	France	2008	Homo sapiens	SAMN12159667	PRJNA551589	Kevin et al., 2020
GCF_009813625.1	CHUGA-Ft18	France	2008	Homo sapiens	SAMN12159668	PRJNA551589	Kevin et al., 2020
GCF_009813615.1	CHUGA-Ft19	France	2008	Homo sapiens	SAMN12159669	PRJNA551589	Kevin et al., 2020
GCF_009813575.1	CHUGA-Ft20	France	2008	Homo sapiens	SAMN12159670	PRJNA551589	Kevin et al., 2020
GCF_009813555.1	CHUGA-Ft21	France	2008	Homo sapiens	SAMN12159671	PRJNA551589	Kevin et al., 2020
GCF_009813485.1	CHUGA-Ft22	France	2009	Homo sapiens	SAMN12159672	PRJNA551589	Kevin et al., 2020
GCF_009813475.1	CHUGA-Ft23	France	2009	Homo sapiens	SAMN12159673	PRJNA551589	Kevin et al., 2020
GCF_009813525.1	CHUGA-Ft24	France	2009	Homo sapiens	SAMN12159674	PRJNA551589	Kevin et al., 2020
GCF_009813495.1	CHUGA-Ft25	France	2010	Homo sapiens	SAMN12159675	PRJNA551589	Kevin et al., 2020
GCF_009813455.1	CHUGA-Ft26	France	2010	Homo sapiens	SAMN12159676	PRJNA551589	Kevin et al., 2020
GCF_009813425.1	CHUGA-Ft27	France	2010	Homo sapiens	SAMN12159677	PRJNA551589	Kevin et al., 2020
GCF_009813395.1	CHUGA-Ft28	France	2010	Homo sapiens	SAMN12159678	PRJNA551589	Kevin et al., 2020
GCF_009813385.1	CHUGA-Ft29	France	2010	Homo sapiens	SAMN12159679	PRJNA551589	Kevin et al., 2020
GCF_009813375.1	CHUGA-Ft30	France	2011	Homo sapiens	SAMN12159680	PRJNA551589	Kevin et al., 2020
GCF_009813355.1	CHUGA-Ft31	France	2011	Homo sapiens	SAMN12159681	PRJNA551589	Kevin et al., 2020
GCF_009813335.1	CHUGA-Ft32	France	2012	Homo sapiens	SAMN12159682	PRJNA551589	Kevin et al., 2020
GCF_009813285.1	CHUGA-Ft33	France	2011	Homo sapiens	SAMN12159683	PRJNA551589	Kevin et al., 2020
GCF_009813275.1	CHUGA-Ft34	France	2012	Homo sapiens	SAMN12159684	PRJNA551589	Kevin et al., 2020
GCF_009813295.1	CHUGA-Ft35	France	2012	Homo sapiens	SAMN12159685	PRJNA551589	Kevin et al., 2020
GCF_009813255.1	CHUGA-Ft36	France	2012	Homo sapiens	SAMN12159686	PRJNA551589	Kevin et al., 2020
GCF_009813235.1	CHUGA-Ft37	France	2010	Homo sapiens	SAMN12159687	PRJNA551589	Kevin et al., 2020
GCF_009813195.1	CHUGA-Ft38	France	2012	Homo sapiens	SAMN12159688	PRJNA551589	Kevin et al., 2020
GCF_009813175.1	CHUGA-Ft39	France	2012	Homo sapiens	SAMN12159689	PRJNA551589	Kevin et al., 2020
GCF_009813185.1	CHUGA-Ft40	France	2012	Homo sapiens	SAMN12159690	PRJNA551589	Kevin et al., 2020
GCF_009813145.1	CHUGA-Ft41	France	2013	Homo sapiens	SAMN12159691	PRJNA551589	Kevin et al., 2020
GCF_009813135.1	CHUGA-Ft42	France	2013	Homo sapiens	SAMN12159692	PRJNA551589	Kevin et al., 2020
GCF_009813095.1	CHUGA-Ft43	France	2013	Homo sapiens	SAMN12159693	PRJNA551589	Kevin et al., 2020
GCF_009813105.1	CHUGA-Ft44	France	2014	Homo sapiens	SAMN12159694	PRJNA551589	Kevin et al., 2020
GCF_009813055.1	CHUGA-Ft45	France	2014	Homo sapiens	SAMN12159695	PRJNA551589	Kevin et al., 2020
GCF_009813065.1	CHUGA-Ft46	France	2014	Homo sapiens	SAMN12159696	PRJNA551589	Kevin et al., 2020
GCF_009813035.1	CHUGA-Ft48	France	2014	Homo sapiens	SAMN12159697	PRJNA551589	Kevin et al., 2020
GCF_009813005.1	CHUGA-Ft49	France	2014	Homo sapiens	SAMN12159698	PRJNA551589	Kevin et al., 2020
GCF_009812985.1	CHUGA-Ft50	France	2014	Homo sapiens	SAMN12159699	PRJNA551589	Kevin et al., 2020
GCF_009812965.1	CHUGA-Ft51	France	2014	Homo sapiens	SAMN12159700	PRJNA551589	Kevin et al., 2020
GCF_009812935.1	CHUGA-Ft52	France	2014	Homo sapiens	SAMN12159701	PRJNA551589	Kevin et al., 2020
GCF_009812955.1	CHUGA-Ft53	France	2014	Homo sapiens	SAMN12159702	PRJNA551589	Kevin et al., 2020
GCF_009812895.1	CHUGA-Ft54	France	2015	Homo sapiens	SAMN12159703	PRJNA551589	Kevin et al., 2020
GCF_009812845.1	CHUGA-Ft55	France	2015	Homo sapiens	SAMN12159704	PRJNA551589	Kevin et al., 2020
GCF_009812865.1	CHUGA-Ft56	France	2015	Homo sapiens	SAMN12159705	PRJNA551589	Kevin et al., 2020
GCF_009812835.1	CHUGA-Ft57	France	2016	Homo sapiens	SAMN12159706	PRJNA551589	Kevin et al., 2020
GCF_009812875.1	CHUGA-Ft58	France	2015	Homo sapiens	SAMN12159707	PRJNA551589	Kevin et al., 2020
GCF_009812815.1	CHUGA-Ft59	France	2015	Homo sapiens	SAMN12159708	PRJNA551589	Kevin et al., 2020
GCF_009812755.1	CHUGA-Ft60	France	2016	Homo sapiens	SAMN12159709	PRJNA551589	Kevin et al., 2020
GCF_009812765.1	CHUGA-Ft62	France	2016	Homo sapiens	SAMN12159710	PRJNA551589	Kevin et al., 2020
GCF_009817875.1	CHUGA-Ft63	France	2016	Homo sapiens	SAMN12159711	PRJNA551589	Kevin et al., 2020
GCF_009812745.1	CHUGA-Ft65	France	2016	Homo sapiens	SAMN12159713	PRJNA551589	Kevin et al., 2020
GCF_009812715.1	CHUGA-Ft68	France	2016	Homo sapiens	SAMN12159714	PRJNA551589	Kevin et al., 2020
GCF_009812695.1	CHUGA-Ft69	France	2016	Homo sapiens	SAMN12159715	PRJNA551589	Kevin et al., 2020
GCF_009812665.1	CHUGA-Ft70	France	2016	Homo sapiens	SAMN12159716	PRJNA551589	Kevin et al., 2020
GCF_009812625.1	CHUGA-Ft71	France	2016	Homo sapiens	SAMN12159717	PRJNA551589	Kevin et al., 2020
GCF_009812615.1	CHUGA-Ft72	France	2016	Homo sapiens	SAMN12159718	PRJNA551589	Kevin et al., 2020
GCF_009812645.1	CHUGA-Ft73	France	2017	Homo sapiens	SAMN12159719	PRJNA551589	Kevin et al., 2020
GCF_009812595.1	CHUGA-Ft74	France	2017	Homo sapiens	SAMN12159720	PRJNA551589	Kevin et al., 2020
GCF_009812495.1	CHUGA-Ft76	France	2017	Homo sapiens	SAMN12159721	PRJNA551589	Kevin et al., 2020
GCF_009812525.1	CHUGA-Ft77	France	2018	Homo sapiens	SAMN12159722	PRJNA551589	Kevin et al., 2020
GCF_009815345.1	CHUGA-Ft78	France	2018	Homo sapiens	SAMN12159723	PRJNA551589	Kevin et al., 2020
GCF_009823475.1	CHUGA-Ft79	France	2018	Homo sapiens	SAMN12159724	PRJNA551589	Kevin et al., 2020
GCF_009812535.1	CHUGA-Ft80	France	2018	Homo sapiens	SAMN12159725	PRJNA551589	Kevin et al., 2020
GCF_009812505.1	CHUGA-Ft82	France	2018	Homo sapiens	SAMN12159726	PRJNA551589	Kevin et al., 2020
GCF_009812515.1	CHUGA-Ft83	France	2018	Homo sapiens	SAMN12159727	PRJNA551589	Kevin et al., 2020
GCA_010377985.1	08T0010	Germany	2008	Lepus europaeus	SAMN12576246	PRJNA560345	Busch et al., 2020
GCA_010377885.1	08T0075	Germany	2008	Lepus europaeus	SAMN12576251	PRJNA560345	Busch et al., 2020
GCA_010628715.1	09T0105	Germany	2009	Lepus europaeus	SAMN12576265	PRJNA560345	Busch et al., 2020
GCA_010377615.1	09T0109	Germany	2009	Lepus europaeus	SAMN12576267	PRJNA560345	Busch et al., 2020
GCA_010377595.1	09T0115	Germany	2009	Lepus europaeus	SAMN12576268	PRJNA560345	Busch et al., 2020
GCA_010377525.1	09T0146	Germany	2009	Lepus europaeus	SAMN12576270	PRJNA560345	Busch et al., 2020
GCA_010377515.1	09T0161	Germany	2009	Lepus europaeus	SAMN12576271	PRJNA560345	Busch et al., 2020
GCA_010377485.1	09T0167	Germany	2009	Lepus europaeus	SAMN12576275	PRJNA560345	Busch et al., 2020
GCA_010377375.1	09T0179	Germany	2009	Lepus europaeus	SAMN12576279	PRJNA560345	Busch et al., 2020
GCA_010377345.1	10T0014	Germany	2010	Lepus europaeus	SAMN12576280	PRJNA560345	Busch et al., 2020
GCA_010377365.1	10T0125	Germany	2010	Lepus europaeus	SAMN12576281	PRJNA560345	Busch et al., 2020
GCA_010377355.1	10T0131	Germany	2010	Lepus europaeus	SAMN12576282	PRJNA560345	Busch et al., 2020
GCA_010377325.1	10T0134	Germany	2010	Lepus europaeus	SAMN12576283	PRJNA560345	Busch et al., 2020
GCA_010377305.1	10T0142	Germany	2010	Homo sapiens	SAMN12576284	PRJNA560345	Busch et al., 2020
GCA_010377075.1	10T0189	Germany	2010	Lepus europaeus	SAMN12576286	PRJNA560345	Busch et al., 2020
GCA_010377035.1	10T0193	Germany	2010	Lepus europaeus	SAMN12576288	PRJNA560345	Busch et al., 2020
GCA_010377025.1	10T0195	Germany	2010	Lepus europaeus	SAMN12576289	PRJNA560345	Busch et al., 2020
GCA_010376935.1	11T0041	Germany	2011	Lepus europaeus	SAMN12576291	PRJNA560345	Busch et al., 2020
GCA_010376965.1	11T0126	Germany	2011	Ixodes ricinus	SAMN12576292	PRJNA560345	Busch et al., 2020
GCA_010376925.1	11T0305	Germany	2011	Lepus europaeus	SAMN12576293	PRJNA560345	Busch et al., 2020
GCA_010376945.1	11T0309	Germany	2011	Ixodes ricinus	SAMN12576294	PRJNA560345	Busch et al., 2020
GCA_010376895.1	11T0311	Germany	2011	Lepus europaeus	SAMN12576295	PRJNA560345	Busch et al., 2020
GCA_010376875.1	11T0315	Germany	2011	Ixodes ricinus	SAMN12576296	PRJNA560345	Busch et al., 2020
GCA_010376835.1	11T0316	Germany	2011	Ixodes ricinus	SAMN12576297	PRJNA560345	Busch et al., 2020
GCA_010376865.1	11T0319	Germany	2011	Ixodes ricinus	SAMN12576298	PRJNA560345	Busch et al., 2020
GCA_010376805.1	11T0323	Germany	2011	Lepus europaeus	SAMN12576299	PRJNA560345	Busch et al., 2020
GCA_010376825.1	11T0329	Germany	2011	Lepus europaeus	SAMN12576300	PRJNA560345	Busch et al., 2020
GCA_010376755.1	12T0002	Germany	2012	Lepus europaeus	SAMN12576302	PRJNA560345	Busch et al., 2020
GCA_010376715.1	12T0017	Germany	2012	Lepus europaeus	SAMN12576304	PRJNA560345	Busch et al., 2020
GCA_010376675.1	12T0021	Germany	2012	Ixodes ricinus	SAMN12576306	PRJNA560345	Busch et al., 2020
GCA_010376665.1	12T0022	Germany	2012	Ixodes ricinus	SAMN12576307	PRJNA560345	Busch et al., 2020
GCA_010376645.1	12T0023	Germany	2012	Lepus europaeus	SAMN12576308	PRJNA560345	Busch et al., 2020
GCA_010376585.1	12T0048	Germany	2012	Lepus europaeus	SAMN12576311	PRJNA560345	Busch et al., 2020
GCA_010376565.1	12T0052	Germany	2012	Ixodes ricinus	SAMN12576312	PRJNA560345	Busch et al., 2020
GCA_010376525.1	12T0053	Germany	2012	Ixodes ricinus	SAMN12576313	PRJNA560345	Busch et al., 2020
GCA_010376515.1	12T0057	Germany	2012	Lepus europaeus	SAMN12576315	PRJNA560345	Busch et al., 2020
GCA_010376415.1	12T0062	Germany	2012	Homo sapiens	SAMN12576319	PRJNA560345	Busch et al., 2020
GCA_010376405.1	13T0003	Germany	2013	Lepus europaeus	SAMN12576320	PRJNA560345	Busch et al., 2020
GCA_010376385.1	13T0009	Germany	2013	Lepus europaeus	SAMN12576321	PRJNA560345	Busch et al., 2020
GCA_010376315.1	13T0020	Austria	2013	Ixodes ricinus	SAMN12576324	PRJNA560345	Busch et al., 2020
GCA_010376295.1	13T0021	Germany	2013	Lepus europaeus	SAMN12576325	PRJNA560345	Busch et al., 2020
GCA_010376285.1	13T0036	Germany	2013	Lepus europaeus	SAMN12576326	PRJNA560345	Busch et al., 2020
GCA_010376265.1	13T0040	Germany	2013	Lepus europaeus	SAMN12576327	PRJNA560345	Busch et al., 2020
GCA_010376245.1	13T0041	Germany	2013	Lepus europaeus	SAMN12576328	PRJNA560345	Busch et al., 2020
GCA_010376205.1	13T0054	Germany	2013	Ixodes ricinus	SAMN12576329	PRJNA560345	Busch et al., 2020
GCA_010376215.1	13T0060	Germany	2013	Lepus europaeus	SAMN12576330	PRJNA560345	Busch et al., 2020
GCA_010376185.1	13T0063	Germany	2013	Lepus europaeus	SAMN12576331	PRJNA560345	Busch et al., 2020
GCA_010376165.1	13T0064	Germany	2013	Lepus europaeus	SAMN12576332	PRJNA560345	Busch et al., 2020
GCA_010376095.1	13T0110	Germany	2013	Lepus europaeus	SAMN12576334	PRJNA560345	Busch et al., 2020
GCA_010376125.1	13T0117	Germany	2013	Lepus europaeus	SAMN12576335	PRJNA560345	Busch et al., 2020
GCA_010376085.1	13T0166	Germany	2013	Lepus europaeus	SAMN12576336	PRJNA560345	Busch et al., 2020
GCA_010376025.1	14T0008	Germany	2014	Lepus europaeus	SAMN12576338	PRJNA560345	Busch et al., 2020
GCA_010376015.1	14T0046	Germany	2014	Lepus europaeus	SAMN12576340	PRJNA560345	Busch et al., 2020
GCA_010375965.1	14T0051	Germany	2014	Lepus europaeus	SAMN12576341	PRJNA560345	Busch et al., 2020
GCA_010375925.1	14T0055	Germany	2014	Lepus europaeus	SAMN12576344	PRJNA560345	Busch et al., 2020
GCA_010375855.1	14T0067	Germany	2014	Lepus europaeus	SAMN12576345	PRJNA560345	Busch et al., 2020
GCA_010375845.1	14T0068	Germany	2014	Lepus europaeus	SAMN12576346	PRJNA560345	Busch et al., 2020
GCA_010375905.1	14T0097	Germany	2014	Lepus europaeus	SAMN12576347	PRJNA560345	Busch et al., 2020
GCA_010375825.1	14T0098	Germany	2014	Homo sapiens	SAMN12576348	PRJNA560345	Busch et al., 2020
GCA_010375775.1	14T0104	Germany	2014	Lepus europaeus	SAMN12576350	PRJNA560345	Busch et al., 2020
GCA_010375785.1	14T0105	Germany	2014	Lepus europaeus	SAMN12576351	PRJNA560345	Busch et al., 2020
GCA_010375725.1	14T0106	Germany	2014	Lepus europaeus	SAMN12576352	PRJNA560345	Busch et al., 2020
GCA_010375635.1	14T0115	Germany	2014	Homo sapiens	SAMN12576356	PRJNA560345	Busch et al., 2020
GCA_010375655.1	14T0177	Germany	2014	Lepus europaeus	SAMN12576358	PRJNA560345	Busch et al., 2020
GCA_010375605.1	14T0178	Germany	2014	Lepus europaeus	SAMN12576359	PRJNA560345	Busch et al., 2020
GCA_010375615.1	14T0182	Germany	2014	Lepus europaeus	SAMN12576360	PRJNA560345	Busch et al., 2020
GCA_010375545.1	14T0232	Germany	2014	Lepus europaeus	SAMN12576362	PRJNA560345	Busch et al., 2020
GCA_010375555.1	14T0233	Germany	2014	Lepus europaeus	SAMN12576363	PRJNA560345	Busch et al., 2020
GCA_010375485.1	14T0234	Germany	2014	Lepus europaeus	SAMN12576364	PRJNA560345	Busch et al., 2020
GCA_010375505.1	15T0001	Germany	2015	Lepus europaeus	SAMN12576366	PRJNA560345	Busch et al., 2020
GCA_010375385.1	15T0085	Germany	2015	Lepus europaeus	SAMN12576370	PRJNA560345	Busch et al., 2020
GCA_010375375.1	15T0086	Germany	2015	Lepus europaeus	SAMN12576371	PRJNA560345	Busch et al., 2020
GCA_010375365.1	15T0194	Germany	2015	Lepus europaeus	SAMN12576372	PRJNA560345	Busch et al., 2020
GCA_010375345.1	15T0757	Germany	2015	Lepus europaeus	SAMN12576373	PRJNA560345	Busch et al., 2020
GCA_010375295.1	15T0760	Germany	2015	Lepus europaeus	SAMN12576375	PRJNA560345	Busch et al., 2020
GCA_010375275.1	15T0767	Germany	2015	Lepus europaeus	SAMN12576376	PRJNA560345	Busch et al., 2020
GCA_010375245.1	16T0024	Germany	2016	Lepus europaeus	SAMN12576378	PRJNA560345	Busch et al., 2020
GCA_010375165.1	16T1309	Germany	2016	Lepus europaeus	SAMN12576381	PRJNA560345	Busch et al., 2020
GCA_010375175.1	17T0737	Germany	2017	Lepus europaeus	SAMN12576383	PRJNA560345	Busch et al., 2020
GCA_010375065.1	17T1131	Germany	2017	Lepus europaeus	SAMN12576384	PRJNA560345	Busch et al., 2020
GCA_010375075.1	17T1184	Germany	2017	Lepus europaeus	SAMN12576385	PRJNA560345	Busch et al., 2020
GCA_010375045.1	17T1202	Germany	2017	Lepus europaeus	SAMN12576387	PRJNA560345	Busch et al., 2020
GCA_010374985.1	17T1430	Germany	2017	Lepus europaeus	SAMN12576389	PRJNA560345	Busch et al., 2020
GCA_010374975.1	17T1431	Germany	2017	unknown	SAMN12576390	PRJNA560345	Busch et al., 2020
GCA_010374955.1	17T1542	Germany	2017	Lepus europaeus	SAMN12576392	PRJNA560345	Busch et al., 2020
GCF_009939565.1	15T0029	Germany	2015	Lepus europaeus	SAMN12990511	PRJNA575140	Witt et al., 2020
GCF_009939535.1	15T0802	Germany	2015	Lepus europaeus	SAMN12990512	PRJNA575140	Witt et al., 2020
GCF_010078155.1	16T0009	Germany	2016	Lepus europaeus	SAMN12990513	PRJNA575140	Witt et al., 2020
GCF_010078125.1	16T0010	Germany	2016	Lepus europaeus	SAMN12990514	PRJNA575140	Witt et al., 2020
GCF_009939455.1	16T0017	Germany	2016	Lepus europaeus	SAMN12990517	PRJNA575140	Witt et al., 2020
GCF_009939425.1	16T0022	Germany	2016	Lepus europaeus	SAMN12990519	PRJNA575140	Witt et al., 2020
GCF_010078115.1	16T0029	Germany	2016	Lepus europaeus	SAMN12990520	PRJNA575140	Witt et al., 2020
GCF_009939035.1	16T0049	Germany	2016	Lepus europaeus	SAMN12990522	PRJNA575140	Witt et al., 2020
GCF_009939485.1	16T0051	Germany	2016	Lepus europaeus	SAMN12990523	PRJNA575140	Witt et al., 2020
GCF_009939435.1	16T0052	Germany	2016	Lepus europaeus	SAMN12990524	PRJNA575140	Witt et al., 2020
GCF_010078085.1	16T0053	Germany	2016	Lepus europaeus	SAMN12990525	PRJNA575140	Witt et al., 2020
GCF_010078055.1	16T0054	Germany	2016	Lepus europaeus	SAMN12990526	PRJNA575140	Witt et al., 2020
GCF_009939025.1	16T0621	Germany	2016	Lepus europaeus	SAMN12990529	PRJNA575140	Witt et al., 2020
GCF_010078025.1	16T0622	Germany	2016	Lepus europaeus	SAMN12990530	PRJNA575140	Witt et al., 2020
GCF_010078015.1	16T0623	Germany	2016	Lepus europaeus	SAMN12990531	PRJNA575140	Witt et al., 2020
GCF_009939065.1	16T0942	Germany	2016	Lepus europaeus	SAMN12990532	PRJNA575140	Witt et al., 2020
GCF_010077995.1	16T1167	Germany	2016	Lepus europaeus	SAMN12990533	PRJNA575140	Witt et al., 2020
GCF_010077875.1	18T0118	Germany	2018	Lepus europaeus	SAMN12990539	PRJNA575140	Witt et al., 2020
GCF_019469545.1	12T0052	Germany	2012	Lepus europaeus	SAMN14604395	PRJNA625652	Neubert et al., 2021
GCF_014243295.1	19OD0470	Switzerland	2019	Lepus europaeus	SAMN15517123	PRJNA645814	Kittl et al., 2020
GCF_014243275.1	19OD0551	Switzerland	2019	Lepus europaeus	SAMN15517124	PRJNA645814	Kittl et al., 2020
GCF_014243215.1	19OD0665	Switzerland	2019	Lepus europaeus	SAMN15517126	PRJNA645814	Kittl et al., 2020
GCF_014243225.1	19OD0695	Liechtenstein	2019	Lepus europaeus	SAMN15517127	PRJNA645814	Kittl et al., 2020
GCF_014236875.1	19OD0758	Switzerland	2019	Lepus europaeus	SAMN15517129	PRJNA645814	Kittl et al., 2020
GCF_014243175.1	19OD0847	Switzerland	2019	Lepus europaeus	SAMN15517130	PRJNA645814	Kittl et al., 2020
GCF_014243155.1	19KM1151	Switzerland	2019	Felis catus	SAMN15517131	PRJNA645814	Kittl et al., 2020
GCF_014243115.1	19KM1164	Switzerland	2019	Felis catus	SAMN15517132	PRJNA645814	Kittl et al., 2020
GCF_014243055.1	19OD0886	Switzerland	2019	Lepus europaeus	SAMN15517133	PRJNA645814	Kittl et al., 2020
GCF_014243075.1	19OD0902	Switzerland	2019	Lepus europaeus	SAMN15517134	PRJNA645814	Kittl et al., 2020
GCF_014243125.1	19OD0988	Switzerland	2019	Lepus europaeus	SAMN15517135	PRJNA645814	Kittl et al., 2020
GCF_016602915.1	F0453	France	1999	Lepus europaeus	SAMN15869775	PRJNA657836	Öhrman et al., 2021
GCF_016602785.1	F0594	Germany	2004	Callithrix jacchus	SAMN15869776	PRJNA657836	Öhrman et al., 2021
GCF_016602765.1	F0635	Germany	2008	Lepus europaeus	SAMN15869778	PRJNA657836	Öhrman et al., 2021
GCF_016601895.1	F0871	Spain	2004	Lepus europaeus	SAMN15869816	PRJNA657836	Öhrman et al., 2021
GCF_016601885.1	F0872	Spain	1998	Homo sapiens	SAMN15869817	PRJNA657836	Öhrman et al., 2021
GCF_016601875.1	F0873	Spain	1998	Homo sapiens	SAMN15869818	PRJNA657836	Öhrman et al., 2021
GCF_016601865.1	F0874	Spain	1998	Microtus ochrogaster	SAMN15869819	PRJNA657836	Öhrman et al., 2021
GCF_016601845.1	F0875	Spain	1998	Lepus europaeus	SAMN15869820	PRJNA657836	Öhrman et al., 2021
GCF_016601825.1	F0876	Spain	1998	Lepus europaeus	SAMN15869821	PRJNA657836	Öhrman et al., 2021
GCF_016601785.1	F0877	Spain	2007	Homo sapiens	SAMN15869822	PRJNA657836	Öhrman et al., 2021
GCF_016601795.1	F0878	Spain	2007	Homo sapiens	SAMN15869823	PRJNA657836	Öhrman et al., 2021
GCF_019909385.1	17OD1646	Switzerland	2017	Sciurus vulgaris	SAMN16236976	PRJNA664901	Pisano et al., 2021
-	BZO21	Spain	2020	Homo sapiens	SAMEA113612126	PRJEB63267	This study
-	BZO22	Spain	2020	Homo sapiens	SAMEA113612127	PRJEB63267	This study
GCF_000807905.1	R13-38	Sweden	2013	water supply	SAMN03249218	PRJNA269095	Alm et al., 2015
GCF_001574475.1	NO-3/2011	Norway	2011	Homo sapiens	SAMN02870477	PRJNA253522	-
GCF_001574485.1	NO-1/2011	Norway	2011	Homo sapiens	SAMN02870475	PRJNA253522	-
GCF_001574495.1	NO-4/2011	Norway	2011	Homo sapiens	SAMN02870478	PRJNA253522	-
GCF_001574565.1	NO-9/2011	Norway	2011	Homo sapiens	SAMN02870483	PRJNA253522	-
GCF_001574585.1	NO-11/2011	Norway	2011	Homo sapiens	SAMN02870485	PRJNA253522	-
GCF_001574605.1	NO-14/2011	Norway	2011	Homo sapiens	SAMN02870488	PRJNA253522	-
GCF_001574705.1	NO-6/2011	Norway	2011	Homo sapiens	SAMN02870480	PRJNA253522	-
GCF_001574755.1	NO-10/2011	Norway	2011	Homo sapiens	SAMN02870484	PRJNA253522	-
GCF_001574795.1	NO-13/2011	Norway	2011	Homo sapiens	SAMN02870487	PRJNA253522	-
GCF_001574835.1	NO-16/2011	Norway	2011	Homo sapiens	SAMN02870490	PRJNA253522	-
GCF_003122155.1	14T0103	Germany	2014	Glis glis	SAMN09080665	PRJNA464279	-
GCF_009815905.1	09-1590-3106	Sweden	2009	Lepus sp.	SAMN12159555	PRJNA551589	Kevin et al., 2020
GCF_009815945.1	09-1590-3114	Sweden	2009	Lepus sp.	SAMN12159552	PRJNA551589	Kevin et al., 2020
GCF_016602315.1	F0850	Finland	NA	Lepus europaeus	SAMN15869797	PRJNA657836	Öhrman et al., 2021
GCF_016602385.1	F0846	Finland	NA	Homo sapiens	SAMN15869793	PRJNA657836	Öhrman et al., 2021
GCA_010375265.1	15T0759	Germany	2015	Lepus europaeus	SAMN12576374	PRJNA560345	Busch et al., 2020
GCA_010375835.1	14T0102	Germany	2014	Glis glis	SAMN12576349	PRJNA560345	Busch et al., 2020
GCA_010377005.1	11T0023	Germany	2011	Vulpes vulpes	SAMN12576290	PRJNA560345	Busch et al., 2020
GCF_000833515.1	425	USA	NA	water	SAMN03251848	PRJNA240117	-
GCF_016602575.1	F0836	USA	2001	Homo sapiens	SAMN15869783	PRJNA657836	Öhrman et al., 2021
GCF_016602745.1	F0812	NA	NA	NA	SAMN15869780	PRJNA657836	Öhrman et al., 2021
GCF_001044315.2	OR96-0246	USA	1996	primate	SAMN03486587	PRJNA281242	Atkins et al., 2015
GCF_003955815.1	FDAARGOS_595	USA	2001	Homo sapiens	SAMN10228575	PRJNA231221	Sichtig et al., 2019
GCF_016602605.1	F0820	NA	2006	NA	SAMN15869781	PRJNA657836	Öhrman et al., 2021
GCF_010233165.1	B-8365	Russia	1966	Homo sapiens	SAMN12754421	PRJNA565628	-
NA - Not available
