# Supplementary material for: Strengthening the genomic surveillance of Francisella tularensis by using culture-free whole-genome sequencing from biological samples
Source: Front Microbiol. 2024 Jan 5;14:1277468. doi: 10.3389/fmicb.2023.1277468 (PMC10797068; doi:10.3389/fmicb.2023.1277468)
Supplement: Supplementary file 3 [file Table_3.XLSX]

## Sheet: Folha1
Table S3. List of minor variants identified in samples FT_MA2129, FT_MA2129-Lung and FT_MA2129-Spleen using the assembly of FT_MA2129-Lung as reference. The affected genes and respective annotations are detailed.
Sample	Reference contig	Position	Mutation	Frequency	Depth of coverage in position	Mutation effect	Locus in reference	Prokka annotation*	Additional info obtained with NCBI BLAST*
FT_MA2129	Ft-MA2129-Lung_1	9496	C>A	0.051282	117	stop_gained	Ft-MA2129-Lungp_00120	hypothetical protein	ankyrin repeat domain-containing protein
FT_MA2129	Ft-MA2129-Lung_3	51261	C>A	0.081967	61	missense_variant	Ft-MA2129-Lungp_02150	queuosine precursor transporter
FT_MA2129	Ft-MA2129-Lung_4	19945	C>A	0.075472	53	missense_variant	Ft-MA2129-Lungp_02310	hypothetical protein	normocyte binding protein 2b
FT_MA2129	Ft-MA2129-Lung_6	33466	C>A	0.137931	29	synonymous_variant	Ft-MA2129-Lungp_03410	hypothetical protein	amino acid permease
FT_MA2129	Ft-MA2129-Lung_6	44437	ATT>A	0.083333	235	frameshift_variant	Ft-MA2129-Lungp_03570	oligopeptide:H+ symporter
FT_MA2129	Ft-MA2129-Lung_11	27880	G>T	0.068966	58	stop_gained	Ft-MA2129-Lungp_05650	glycoside hydrolase family 3 protein
FT_MA2129	Ft-MA2129-Lung_12	8083	G>T	0.056604	106	missense_variant	Ft-MA2129-Lungp_05830	hypothetical protein
FT_MA2129	Ft-MA2129-Lung_12	30119	G>T	0.078125	64
FT_MA2129	Ft-MA2129-Lung_21	23693	G>T	0.086957	46	missense_variant	Ft-MA2129-Lungp_08980	hypothetical protein
FT_MA2129	Ft-MA2129-Lung_26	20009	G>T	0.053763	93
FT_MA2129	Ft-MA2129-Lung_31	2425	C>A	0.068966	58
FT_MA2129	Ft-MA2129-Lung_38	4784	G>T	0.050847	118	stop_gained	Ft-MA2129-Lungp_13160	LysO family transporter
FT_MA2129	Ft-MA2129-Lung_54	10329	G>T	0.050633	158	missense_variant	Ft-MA2129-Lungp_16380	ribonuclease D
FT_MA2129-Lung	Ft-MA2129-Lung_52	13036	T>C	0.057971	69	missense_variant	Ft-MA2129-Lungp_16090	kdsB - 3-deoxy-manno-octulosonate cytidylyltransferase
FT_MA2129-Spleen	Ft-MA2129-Lung_4	14155	T>C	0.064516	62	missense_variant	Ft-MA2129-Lungp_02280	recC - exodeoxyribonuclease V subunit gamma
* When the prokka annotation was not conclusive, we used NCBI BLAST to try to obtain additional information on the potential function of the proteins
